# Supplementary material for: IL-19 as a promising theranostic target to reprogram the glioblastoma immunosuppressive microenvironment
Source: J Biomed Sci. 2025 Mar 8;32:34. doi: 10.1186/s12929-025-01126-w (PMC11889942; doi:10.1186/s12929-025-01126-w)
Supplement: Supplementary file 1 — Additional file 1. [file 12929_2025_1126_MOESM1_ESM.xlsx]

## Sheet: Myeloid DEG
		MC01				MC02				MC03				MC04				MC05				MC06				MC07				MC08				MC09				MC10				MC11				MC12
	[Genes]	Log2 Fold-Change	q-Value		[Genes]	Log2 Fold-Change	q-Value		[Genes]	Log2 Fold-Change	q-Value		[Genes]	Log2 Fold-Change	q-Value		[Genes]	Log2 Fold-Change	q-Value		[Genes]	Log2 Fold-Change	q-Value		[Genes]	Log2 Fold-Change	q-Value		[Genes]	Log2 Fold-Change	q-Value		[Genes]	Log2 Fold-Change	q-Value		[Genes]	Log2 Fold-Change	q-Value		[Genes]	Log2 Fold-Change	q-Value		[Genes]	Log2 Fold-Change	q-Value
	Trbc1	-0.792643	0		C1qa	-1.3197	0		Lamp1	-0.775457	0		Nkg7	-1.4781	0		Ly6c2	-2.02913	0		Mt1	-1.24987	0		Tgfbi	-1.59847	4.41486e-205		Tgfbi	-1.85828	2.26108e-253		Cybb	-1.78188	1.69489e-231		Tgfbi	-2.65885	3.82707e-152		Tgfbi	-2.47791	5.33797e-141		Tgfbi	-2.22636	2.32621e-91
	Trbc2	-0.843984	0		C1qc	-1.4306	0		Sat1	-0.799513	0		Serpinb9	-1.5221	0		Plac8	-2.16443	0		Cd63	-1.44316	0		C1qc	-1.5792	2.11386e-155		C1qc	-2.0088	6.52512e-233		Il1rn	-1.59527	1.11198e-158		C1qc	-2.72517	3.6808e-132		Cybb	-2.13303	1.55251e-106		Ctsc	-2.18691	1.7875e-81
	Klrd1	-0.867672	0		Tgfbi	-0.910754	2.56917e-263		Dab2	-0.844008	0		Il2rb	-1.59937	0		Ccl5	-1.92233	3.41731e-270		Rgs1	-1.64628	0		Cd14	-1.19588	2.99989e-123		C1qa	-1.77283	3.18202e-203		Tgfbi	-1.50826	8.28588e-154		Cybb	-2.08312	3.68808e-110		C1qc	-2.2364	7.18485e-103		Cybb	-2.09433	2.43857e-78
	Slfn4	-0.87948	0		Mpeg1	-0.744712	2.83963e-261		Ier3	-0.919878	0		Igkc	-1.9347	0		Gzmb	-2.20719	2.90654e-249		C1qa	-1.79144	0		Il1rn	-1.25243	6.33343e-119		Mpeg1	-1.3078	2.07967e-171		Ccl5	-2.19572	1.24766e-152		C1qa	-2.37416	3.02176e-103		Ctsc	-1.73993	1.42915e-100		Rgs1	-2.02721	2.69556e-72
	Serpinb6b	-0.898907	0		Cybb	-0.786436	2.63743e-251		Fcgr3	-0.940146	0		Gzmb	-2.68613	0		Gzma	-2.02722	3.54459e-231		C1qc	-2.13348	0		Rgs1	-1.06186	5.63424e-115		Csf1r	-1.30387	7.82428e-171		C1qc	-1.56048	2.16008e-127		Il1rn	-2.06058	8.30131e-98		Mpeg1	-1.93028	2.94318e-95		Il1rn	-2.05287	2.35286e-69
	Thy1	-0.948619	0		Csf1r	-0.710088	8.27e-248		Hexb	-0.959966	0		Gzma	-2.92082	0		Serpinb9	-1.46167	1.70007e-189		Gzmb	-2.7185	0		Fcgr3	-0.972878	7.54291e-115		Cd14	-1.49366	2.72498e-169		Gzma	-2.26774	4.61855e-125		Mpeg1	-1.99224	1.94749e-97		Il1rn	-2.05988	1.77939e-94		Mpeg1	-1.82834	2.88792e-69
	Vim	-1.00319	0		Ctsc	-0.68033	6.38177e-230		Pla2g7	-0.981043	0		Ms4a4b	-1.0764	1.74387e-201		Igkc	-1.68857	3.07773e-181		Gzma	-3.30595	0		C1qa	-1.26264	3.64168e-113		Ms4a6c	-1.26855	4.51797e-157		Cd14	-1.31515	5.07411e-123		Ms4a6c	-1.96636	8.70992e-92		Ms4a6c	-1.89565	3.70642e-90		Ms4a6c	-1.99396	4.51397e-64
	Ly6i	-1.04054	0		Vcam1	-1.03847	1.34501e-228		Tgm2	-0.983224	0		Thy1	-0.899979	1.04728e-192		Il2rb	-1.44823	9.5205e-171		Tuba1b	-1.18153	1.31272e-273		Csf1r	-0.96902	7.61668e-111		Cybb	-1.28679	3.38193e-152		Csf1r	-1.09762	6.86665e-116		Ctsz	-1.76858	4.65637e-89		Fos	-1.73828	2.31535e-84		Ccl5	-2.48109	3.09262e-58
	Sell	-1.15369	0		Itgax	-0.633662	8.04261e-225		Cd68	-0.998162	0		Serpinb6b	-0.823266	1.92146e-174		S100a6	-1.07072	1.73354e-164		Igkc	-1.99339	3.29703e-268		Fcgr2b	-0.985886	1.47305e-105		Fcgr2b	-1.23254	2.09293e-143		Ms4a6c	-1.12863	4.06469e-115		Gzma	-2.78658	2.97439e-84		Ctsz	-1.47615	2.30872e-80		Gm2a	-1.39697	1.79505e-51
	Ms4a4b	-1.37889	0		Lgmn	-0.673935	3.10187e-217		Ms4a7	-1.03143	0		Klrd1	-0.752225	1.2646e-166		Nkg7	-1.30594	3.63199e-150		Itgax	-0.96174	3.17115e-239		Ms4a6d	-0.940787	5.9359e-103		Gzma	-2.27987	1.46203e-140		Fcgr2b	-1.14263	3.0253e-114		Csf1r	-1.88357	1.92972e-82		Cxcl2	-2.00098	2.97766e-78		Plac8	-2.305	6.89127e-51
	S100a6	-1.49351	0		Fos	-0.768516	1.87124e-213		Gatm	-1.05402	0		Trbc1	-0.735519	4.52483e-162		Ms4a4b	-1.13364	8.26185e-140		Tubb5	-1.02766	6.81753e-208		Ptgs2	-1.22853	3.35564e-102		Itgax	-1.06786	4.15202e-133		Ptgs2	-1.4035	1.30512e-111		Ctsc	-1.46406	2.88175e-82		Gm2a	-1.5122	1.0621e-76		Cd14	-1.62076	1.43011e-50
	Mcpt2	-1.53874	0		Ocstamp	-0.635943	4.41024e-212		Dnase1l3	-1.06413	0		Trbc2	-0.771954	3.93469e-159		Sell	-0.952864	6.69123e-118		Acp5	-1.02846	3.40201e-205		Cxcl2	-1.29974	2.50737e-99		Cxcl2	-1.5343	1.46497e-130		Lamp1	-0.947761	3.34612e-110		Cxcl2	-2.0035	3.95859e-81		C1qa	-1.78299	7.28592e-75		Lgmn	-1.5494	6.45579e-50
	Nkg7	-1.58443	0		C3ar1	-0.598468	3.5301e-207		Msr1	-1.082	0		Sell	-0.829295	3.27521e-141		Ly6i	-0.922164	1.73817e-107		Il2rb	-1.57283	5.33545e-199		Cd63	-1.01206	3.48048e-99		Ctsc	-1.06747	2.49629e-127		Lgmn	-1.09013	3.94169e-110		Lamp1	-1.65045	2.60497e-78		Cd14	-1.78834	3.43271e-74		Fcgr2b	-1.60505	6.68535e-49
	Mcpt1	-1.61988	0		Acp5	-0.691868	3.08089e-206		Il1a	-1.08585	0		Stmn1	-0.548646	5.06251e-107		Thbs1	-1.01701	4.2276e-88		Nkg7	-1.50341	1.47328e-193		Ms4a6c	-0.940629	4.64834e-98		Fcgr3	-1.06554	5.60695e-121		Ms4a6d	-1.06751	2.6606e-105		Itgax	-1.73815	5.2899e-78		Csf1r	-1.45474	4.64251e-72		Cxcl2	-1.80957	1.14638e-48
	Serpinb9	-1.75244	0		Msr1	-0.675334	2.88529e-201		Mafb	-1.1189	0		Tubb5	-0.524604	4.18757e-97		Slfn5	-0.721789	1.52644e-78		Dnase1l3	-1.0774	3.43403e-191		Mafb	-0.99161	4.73415e-97		Msr1	-1.11399	4.69454e-113		Cxcl10	-1.60281	4.47557e-102		Cd14	-1.86398	2.61508e-76		Itgax	-1.40035	2.30824e-70		Itgax	-1.32293	1.85392e-48
	Il2rb	-1.79322	0		Cx3cr1	-0.699723	7.68318e-200		Basp1	-1.12815	0		Ccl5	-0.939346	1.53566e-90		Thy1	-0.703811	4.78358e-66		Basp1	-0.9235	5.56227e-183		Msr1	-0.943061	3.24403e-94		Selenop	-1.18893	7.22107e-113		Ly6c2	-1.77604	9.19208e-97		Lgals3	-1.62736	1.9947e-74		Lgmn	-1.59184	3.75278e-68		Ly86	-1.72638	3.03375e-48
	Igkc	-2.04315	0		Tnf	-0.717172	1.59027e-197		Tnfaip2	-1.13428	0		Cadm1	-0.398682	2.21223e-80		Vim	-0.588997	6.96847e-61		Serpinb9	-1.43777	4.45718e-178		Gzma	-1.84463	3.91942e-94		Cd68	-0.972107	1.03339e-111		Cxcl2	-1.38582	2.32469e-95		Cxcl9	-1.9195	2.5784e-72		Fcgr2b	-1.58347	9.67183e-67		Ptgs2	-1.85518	1.63814e-45
	Ccl5	-2.1499	0		Egr1	-0.794658	2.65837e-192		Ms4a6d	-1.13782	0		Cd81	-0.464103	2.04763e-79		Trbc2	-0.613458	8.63393e-57		Hexb	-0.845202	7.43038e-154		Cxcl9	-1.27357	6.55203e-94		Mafb	-1.10263	6.15368e-107		Gzmb	-2.11333	1.17904e-94		Ly86	-1.67785	2.61579e-71		Ly86	-1.71629	9.67449e-67		Cxcl9	-1.73399	5.39795e-44
	Ly6c2	-2.42038	0		Cd63	-0.679999	2.44459e-179		Ctsz	-1.14101	0		Vcam1	-0.599925	4.13904e-79		Ifi205	-0.512742	9.5782e-47		Cd81	-0.908156	4.94497e-143		Ctsc	-0.848059	1.48469e-88		Egr1	-1.20706	6.60533e-106		Mafb	-1.08911	2.22038e-94		Fcgr2b	-1.59351	4.31541e-69		Cxcl9	-1.81957	8.10855e-65		C1qc	-1.67055	7.96223e-44
	Plac8	-2.57179	0		Cadm1	-0.603706	6.9616e-177		Cd63	-1.14623	0		Smc4	-0.460745	6.84706e-77		Ifitm1	-0.630637	1.17384e-45		Thy1	-0.98573	1.59885e-129		Ccrl2	-0.953691	1.06618e-85		Gm2a	-0.94387	1.34377e-102		Cd63	-1.08175	3.58769e-94		Sat1	-1.42005	4.14527e-68		Sat1	-1.36673	8.70231e-64		Ctsz	-1.15989	1.48594e-43
	Gzma	-2.71757	0		Mmp13	-0.974332	1.23446e-170		Ccrl2	-1.14881	0		Tuba1b	-0.40188	1.07306e-58		AA467197	-0.525824	6.31469e-41		Vcam1	-0.916918	1.12115e-117		Selenop	-0.965724	2.36751e-85		Ms4a6d	-0.969512	5.96249e-101		Selenop	-1.09632	1.04682e-89		Lgmn	-1.72823	1.43592e-64		Lamp1	-1.21362	1.78683e-63		Ly6c2	-2.14162	3.57676e-43
	Gzmb	-2.89368	0		Ptgs1	-0.56793	4.88135e-167		Csf1r	-1.16859	0		S100a6	-0.525488	7.55877e-58		Clec4e	-0.499073	1.04245e-33		Selenop	-0.774274	1.42567e-108		Gatm	-0.898998	2.4549e-85		Fos	-1.06199	2.02143e-96		Msr1	-1.01762	2.18703e-89		Fos	-1.43495	4.18438e-64		Ptgs2	-1.77743	5.44162e-63		Gzma	-2.37745	5.47861e-42
	Hmgb2	-0.768793	4.7071e-301		Sdc4	-0.588341	9.00729e-162		Gm2a	-1.22315	0		Hmgb2	-0.413865	2.61405e-50		Il1rn	-0.480476	1.76913e-33		Trbc2	-0.816705	2.2032e-105		Lgmn	-0.853709	3.78978e-85		Tgm2	-0.981244	3.48781e-95		Ccrl2	-1.06967	8.04684e-89		Gm2a	-1.24962	6.77642e-62		Cd63	-1.43647	2.61686e-60		Csf1r	-1.23106	1.0975e-41
	Trac	-0.778888	6.00434e-278		Dab2	-0.576712	1.52859e-159		Fcgr2b	-1.28321	0		Ptgs1	-0.296353	8.08289e-47		Vegfa	-0.4344	1.2007e-30		Ctsz	-0.586306	4.24671e-104		Tgm2	-0.875286	4.36929e-83		Ccl4	-1.12782	6.01356e-95		C1qa	-1.21552	5.09771e-88		Cd68	-1.54585	1.77753e-58		Cd68	-1.28173	6.08851e-58		Gzmb	-2.42736	2.10086e-40
	Icos	-0.71863	9.86434e-276		Mafb	-0.628914	1.69923e-159		Lgmn	-1.29045	0		Mt2	-0.347544	1.11483e-37		Rsad2	-0.486567	3.0557e-29		Mmp13	-0.867439	1.35125e-101		Tnfaip2	-0.884566	2.96718e-80		Hexb	-0.97115	4.13912e-93		Fcgr3	-0.882543	7.24586e-83		Cxcl10	-1.84527	6.34379e-56		Basp1	-1.45896	4.42422e-54		Cd68	-1.18106	4.1431e-39
	Ighm	-0.699473	2.74677e-260		Dnase1l3	-0.668336	4.77866e-143		Ctsc	-1.30326	0		Wfdc17	-0.275798	2.89332e-32		Ptgs2	-0.416155	8.52339e-21		Stmn1	-0.748277	3.90824e-99		Pla2g7	-0.823445	4.06843e-79		Sgk1	-0.992582	3.24098e-92		Tgm2	-0.951447	4.78143e-81		Tgm2	-1.40627	4.45095e-55		Tnfaip2	-1.39974	9.42677e-54		Ms4a6d	-1.4131	6.34233e-38
	Ifitm1	-0.790738	1.30681e-194		Cxcl2	-0.804515	4.17544e-140		Thbs1	-1.3264	0		Mmp13	-0.401504	1.35662e-30		Osm	-0.351268	1.63832e-19		Cx3cr1	-0.686141	3.03246e-96		Ms4a7	-0.822971	1.48246e-69		Ms4a7	-0.984526	3.4759e-88		Ms4a7	-0.984161	3.61568e-79		Tnfaip2	-1.36598	6.24122e-55		Ms4a6d	-1.29244	2.6798e-52		Tnfaip2	-1.31072	1.33046e-37
	Slfn5	-0.699517	3.01484e-186		Cd81	-0.559888	2.55424e-139		Ly86	-1.36816	0		Mt1	-0.272765	4.54907e-27		Naaa	-0.340702	7.64951e-15		Ctsd	-0.64095	3.69328e-95		Sgk1	-0.807997	6.89801e-68		Ctsd	-0.927519	1.63224e-87		Pla2g7	-0.870194	2.65862e-72		Atp1b3	-1.20848	7.9046e-55		Tgm2	-1.31266	7.64066e-52		Ccrl2	-1.51396	1.60289e-36
	Ifi205	-0.590924	2.3807e-162		Selenop	-0.610437	2.39672e-132		Cd14	-1.44617	0		Cd63	-0.26509	1.46497e-21		Klf4	-0.289629	5.41663e-14		Trbc1	-0.74697	5.9452e-93		Cxcl10	-1.21426	5.70561e-65		Pla2g7	-0.902665	6.8746e-85		Ctsd	-0.826467	4.663e-65		Ms4a6d	-1.37764	1.26553e-54		Cxcl10	-1.79158	9.12793e-52		Fcgr3	-1.30016	1.79316e-35
	Cxcl10	-0.853047	2.3352e-151		Abca1	-0.40656	3.12872e-132		Ptgs2	-1.45224	0		Ppt1	-0.264428	1.37601e-20						Ppt1	-0.675512	7.41774e-88		Dab2	-0.741403	2.13905e-64		Gzmb	-1.88536	1.64992e-79		Igkc	-1.57654	8.04372e-65		Ccl5	-1.98026	2.31921e-51		Ccrl2	-1.46599	1.34965e-51		Ccl4	-1.28347	2.09308e-32
	Rsad2	-0.650318	2.89505e-145		Trf	-0.425721	1.32465e-130		C1qa	-1.48033	0		Selenop	-0.252787	1.83591e-17		Tuba1b	1.19959	0		Gatm	-0.62321	1.97843e-84		Gzmb	-1.62126	1.60464e-59		Acp5	-0.891282	1.96791e-77		Gbp2	-0.866226	1.34847e-63		Hexb	-1.35691	3.33198e-50		Fcgr3	-1.3008	1.60302e-48		Tgm2	-1.1411	2.53328e-32
	Smc4	-0.487289	7.99008e-137		Lamp1	-0.434819	3.16131e-128		Mpeg1	-1.51969	0		Dnase1l3	-0.253049	3.44752e-15		Hexb	1.12296	0		Mt2	-0.605008	4.76556e-79		Acp5	-0.712661	4.96384e-55		Ppt1	-0.887472	1.77862e-71		Sdc4	-0.783948	3.38912e-58		Fcgr3	-1.30308	3.388e-50		Hexb	-1.19211	1.51106e-45		Msr1	-1.19651	5.18263e-32
	AA467197	-0.567314	3.91676e-124		Sgk1	-0.556267	9.35765e-127		Ms4a6c	-1.52156	0						Ckap2l	0.667263	0		Trf	-0.465099	1.86994e-73		Cx3cr1	-0.724788	1.34654e-54		Gatm	-0.825787	9.38042e-69		Il2rb	-1.32032	2.94895e-57		Tuba1b	-1.20147	8.53579e-49		Msr1	-1.27751	1.98936e-44		Mafb	-1.27793	6.7441e-32
	Tubb5	-0.413606	3.72109e-96		Jun	-0.582098	1.22356e-124		Cxcl9	-1.57907	0		Cxcl2	1.51082	0		Ctsd	0.99358	1.6797e-258		Ms4a4b	-0.884805	2.14126e-73		Vegfa	-0.766096	3.58418e-54		Il1a	-0.975318	1.17181e-67		Osm	-0.863708	1.56256e-56		Sgk1	-1.35397	7.59144e-46		Mafb	-1.27854	1.23568e-43		C1qa	-1.2668	1.74935e-28
	Thbs1	-0.719275	6.91007e-88		Il18bp	-0.42006	3.76512e-124		Cxcl2	-1.62248	0		Ptgs2	1.3365	0		Tpx2	0.711383	1.25608e-228		Ms4a7	-0.581414	1.70031e-68		Egr1	-0.827429	7.16713e-54		Ly86	-0.758088	2.14285e-66		Il1a	-0.921442	3.23656e-54		Ccrl2	-1.2003	5.18073e-45		Selenop	-1.25216	2.90908e-43		Atp1b3	-0.939483	1.80748e-28
	Clec4e	-0.420176	3.31367e-57		Fcgr2b	-0.520072	1.40518e-120		Il1rn	-1.67568	0		Il1rn	1.23709	0		Cd81	1.01683	3.49388e-208		Ptgs1	-0.542154	4.72123e-66		Ccl5	-1.27188	1.12922e-53		Cx3cr1	-0.852404	5.33731e-66		Thbs1	-1.16355	4.71405e-54		Ptgs2	-1.36527	1.5179e-44		Sgk1	-1.11681	4.05575e-40		Lgals3	-1.06111	1.91731e-28
	Naaa	-0.32957	2.99771e-36		Olfml3	-0.362289	1.2064e-116		Cybb	-1.7161	0		Ccrl2	1.09748	0		Prc1	0.625038	1.17885e-201		Smc4	-0.541324	4.91153e-66		Hexb	-0.69477	1.32015e-53		Ctsl	-0.753342	8.79218e-65		Ms4a4b	-1.04862	6.01524e-50		Isg15	-1.10237	3.52646e-43		Dnase1l3	-1.23067	2.24622e-39		Hexb	-1.05082	3.88384e-28
					Hmox1	-0.436258	5.02841e-116		C1qc	-1.82255	0		Tgfbi	1.08909	0		Birc5	0.801619	2.89014e-178		Mki67	-0.514183	5.63483e-66		Ier3	-0.700428	3.25308e-52		Wfdc17	-0.724267	3.66674e-61		Nkg7	-1.18289	1.32977e-49		Gbp2	-1.18386	3.56275e-43		Ms4a7	-1.14238	3.73695e-36		Igkc	-1.79273	7.46489e-27
	C1qc	1.83813	0		Rgs1	-0.524631	2.07242e-111		Tgfbi	-1.99998	0		Cd14	1.08123	0		Prr11	0.421439	1.59326e-177		Hmgb2	-0.602717	6.41556e-66		Il1a	-0.824535	9.20822e-51		Ier3	-0.785274	8.77171e-61		Fabp5	-0.914525	1.58092e-49		Selenop	-1.42406	9.62095e-43		Gatm	-1.17088	6.44702e-36		Ms4a7	-1.18789	1.64348e-25
	C1qa	1.56444	0		Ctsz	-0.416401	1.82907e-107		Sdc4	-0.836585	1.751e-297		Fos	1.02271	0		Mki67	1.0748	5.78573e-177		Pld3	-0.439079	1.15896e-65		Osm	-0.720924	4.91545e-48		Ccl3	-0.823162	1.48424e-57		Ctsc	-0.679094	3.30063e-48		Mafb	-1.36675	9.36689e-42		Mt1	-0.979045	8.80177e-36		Pla2g7	-1.05513	2.03562e-25
	Vcam1	1.56219	0		Plau	-0.391395	1.88028e-106		Fabp5	-1.06158	9.50085e-295		Fcgr2b	0.950526	0		Tk1	0.519088	3.11438e-174		Trem2	-0.395394	6.27447e-55		Gbp2	-0.683996	8.6169e-48		Naaa	-0.860225	7.7106e-57		Ly6i	-0.944374	6.0888e-48		Msr1	-1.36584	1.00149e-41		Ppt1	-1.08697	3.49807e-35		Sgk1	-0.985346	3.88735e-24
	Mmp13	1.48845	0		Trem2	-0.362575	1.93848e-92		Wfdc17	-0.791185	1.17902e-293		Ms4a6c	0.873616	0		Tubb5	0.8779	5.51322e-168		Tubb4b	-0.356303	6.19235e-50		Naaa	-0.7568	1.18811e-46		Dab2	-0.714793	1.69715e-56		Ier3	-0.711361	3.71727e-45		Dnase1l3	-1.32253	2.39275e-41		Pla2g7	-1.05339	7.17532e-35		Serpinb9	-1.58538	1.23288e-23
	Selenop	1.39448	0		Anpep	-0.375011	6.81014e-92		Isg15	-0.842181	4.47699e-292		Ctsc	0.797755	2.52653e-302		Cenpe	0.694986	4.35985e-165		Cadm1	-0.600285	1.41648e-47		Fos	-0.704135	1.89991e-45		Tnf	-0.778222	1.89548e-55		Cx3cr1	-0.711548	3.29624e-44		Wfdc17	-1.05878	5.22344e-37		Ier3	-1.08198	7.55823e-35		Selenop	-1.02223	1.79865e-23
	Acp5	1.28882	0		Gatm	-0.451665	3.04763e-87		Fos	-0.917811	2.28099e-288		Ier3	0.887754	4.18664e-284		Sparc	1.30855	2.85378e-157		Jun	-0.503719	1.705e-46		Basp1	-0.629398	2.23495e-44		Ptgs2	-0.927126	3.76948e-53		Ctsl	-0.619517	1.28302e-43		Ppt1	-1.21278	1.89137e-36		Gbp2	-1.02501	1.64043e-34		Dnase1l3	-1.05101	6.44948e-23
	Cd63	1.20091	0		Fcgr3	-0.39042	7.83752e-86		Selenop	-0.913384	4.60569e-287		Tnfaip2	0.787071	4.92806e-226		Olfml3	0.596993	1.32625e-151		Ctsl	-0.405716	2.13814e-45		Lgals3	-0.63393	4.329e-42		Thbs1	-1.08075	1.47153e-49		Clec4e	-0.801867	2.829e-43		Ms4a7	-1.20655	2.55186e-35		Wfdc17	-0.93606	8.00941e-33		Il2rb	-1.484	1.3208e-22
	Ccl8	1.09498	0		Pla2g7	-0.406394	3.53406e-80		Sgk1	-0.856405	8.09847e-286		Cybb	0.770167	7.82619e-215		Stmn1	1.03296	7.60161e-149		Cd68	-0.390395	2.2626e-43		C3ar1	-0.524269	7.52006e-41		Vcam1	-0.819095	1.3872e-48		Dab2	-0.650729	7.94521e-43		Gatm	-1.21526	2.47442e-34		Isg15	-0.908494	4.79035e-30		Ppt1	-0.964105	7.75531e-22
	Msr1	1.05723	0		Ly86	-0.393213	4.2534e-77		Gbp2	-0.863977	2.77325e-283		Ms4a6d	0.649262	2.29175e-197		Cx3cr1	0.937908	2.57303e-148		Hilpda	-0.414774	3.61965e-39		Clec4e	-0.713827	1.19893e-39		Ocstamp	-0.641184	3.03766e-47		Sell	-0.871754	2.44711e-42		Il1a	-1.12625	2.30762e-31		Il1a	-1.1058	7.16364e-30		Il1a	-1.09433	1.48751e-21
	Adamdec1	1.02068	0		Cxcl9	-0.60977	6.53593e-76		Igkc	-1.59516	8.06991e-281		Osm	0.895568	3.2517e-188		Cdk1	0.595935	2.55731e-142		Egr1	-0.516542	5.88949e-39		Vcam1	-0.722488	1.72388e-39		C3ar1	-0.642006	6.94387e-47		Sgk1	-0.658181	5.08051e-38		Acp5	-1.22398	9.16106e-30		Igkc	-1.63903	4.19885e-29		AA467197	-1.04365	1.30911e-19
	Ms4a7	0.995305	0		Ppt1	-0.453014	8.22817e-76		Naaa	-0.959631	1.3761e-276		Clec4e	1.03556	6.87106e-178		Ctsz	0.611331	3.39272e-140		Timp2	-0.322612	1.54635e-37		Ocstamp	-0.536287	4.86878e-39		Mmp13	-0.792399	1.03766e-45		C3ar1	-0.55277	3.69952e-37		Fabp5	-1.14798	1.26196e-28		Atp1b3	-0.762718	1.59656e-27		Sdc4	-0.87286	3.30651e-19
	Lgmn	0.965006	0		Timp2	-0.324856	2.99867e-75		Acp5	-0.826927	6.51519e-276		Sgk1	0.706785	2.88901e-177		C1qc	1.0709	8.44862e-137		Ocstamp	-0.362014	4.47471e-34		Thbs1	-0.957299	4.05249e-38		Clec4e	-0.764993	1.9573e-43		Wfdc17	-0.579431	3.35257e-36		Ly6c2	-1.52709	1.97837e-28		Sdc4	-0.940713	1.43151e-26		Slfn5	-1.05347	9.78559e-19
	Csf1r	0.955686	0		Gzma	-0.865938	7.76309e-72		Ppt1	-0.86938	5.96142e-275		Egr2	0.625254	3.18688e-177		Top2a	1.23807	1.68062e-136		Ly86	-0.339667	1.7753e-28		Lamp1	-0.475535	5.13174e-38		Lgals3	-0.619743	1.62117e-37		Vegfa	-0.659174	3.24118e-33		Pla2g7	-1.18805	3.68018e-26		Dab2	-0.88337	3.03722e-26		Dab2	-0.837803	1.87602e-18
	Cx3cr1	0.953031	0		Phlda1	-0.366171	5.65108e-70		Ctsl	-0.747474	5.93046e-272		Mafb	0.697885	4.49961e-166		Fcrls	0.732648	1.84503e-133		Ccl3	-0.417747	3.35228e-28		Anpep	-0.488182	1.08069e-37		Il2rb	-1.06381	5.62033e-36		Gda	-0.547749	6.74277e-33		S100a6	-1.02271	3.86597e-26		Acp5	-0.834244	6.8172e-25		Nkg7	-1.28117	5.12683e-18
	Dab2	0.932094	0		Hexb	-0.400094	2.67669e-69		Ly6i	-1.06718	7.39815e-266		Ecm1	0.678512	3.16263e-161		Nusap1	0.513955	2.41031e-130		Lgmn	-0.333053	7.53896e-26		Mmp13	-0.694394	1.69982e-37		Atp1b3	-0.498989	7.55693e-35		Ctsz	-0.484691	1.98409e-30		Serpinb9	-1.31356	4.41505e-26		Thbs1	-1.26429	1.33341e-24		Lamp1	-0.662807	2.66676e-17
	Mrc1	0.920889	0		Ccnd1	-0.390346	2.62382e-68		Mt1	-0.785655	3.24922e-260		C3	0.536245	1.06599e-141		Hmmr	0.372839	2.56887e-130		Serpina3g	-0.323003	1.09784e-20		Cadm1	-0.518369	5.49027e-37		Cadm1	-0.506044	5.61311e-34		Acp5	-0.57173	1.30596e-29		Thbs1	-1.23305	3.20253e-25		Rhob	-0.826157	2.16472e-24		Ifitm1	-1.01201	1.1704e-16
	Ptgs1	0.918031	0		Cd14	-0.453979	4.12944e-68		Clec4e	-0.938047	5.49707e-257		Lgmn	0.565615	1.55097e-138		C1qa	0.951222	2.40006e-124		Dab2	-0.28571	2.50203e-18		Il18bp	-0.464555	7.2909e-37		Mt1	-0.567586	6.61271e-34		Pld3	-0.455803	1.83797e-29		AA467197	-0.938562	4.77968e-25		Ctsl	-0.782571	1.03149e-23		Wfdc17	-0.740116	1.41776e-16
	Dnase1l3	0.91712	0		Ctsl	-0.348499	2.04815e-66		Cx3cr1	-0.802678	3.14102e-247		Klf4	0.730455	4.265e-128		Trem2	0.619009	1.07625e-122		Rhob	-0.287737	8.25009e-17		Mt1	-0.565824	4.01788e-36		Sell	-0.762332	7.33643e-34		Ly86	-0.523162	6.8593e-29		Sdc4	-0.990101	1.87184e-24		Rgs1	-0.821908	1.40637e-23		Cx3cr1	-0.828036	1.64321e-16
	Ocstamp	0.915256	0		C3	-0.314995	6.79131e-66		Slfn5	-0.895441	8.23133e-230		Il1a	0.819237	1.66538e-123		Ccna2	0.558365	2.81157e-119		Ccl4	-0.341957	1.32538e-16		Ctsd	-0.541774	1.26829e-34		Tnfaip2	-0.591756	7.34638e-34		Thy1	-0.707664	2.1771e-28		Il2rb	-1.32284	3.51251e-24		Osm	-0.960888	1.95978e-23		Naaa	-0.976686	2.50539e-16
	Pla2g7	0.904159	0		Dusp6	-0.31085	1.18161e-62		Lgals3	-0.766003	1.90286e-228		Phlda1	0.585458	5.67787e-116		Csf1r	0.624915	4.11033e-107		Sgk1	-0.264717	2.88625e-13		Ptgs1	-0.469925	3.18809e-34		Ptgs1	-0.504268	5.13559e-32		C3	-0.451745	2.42003e-28		Slfn5	-0.932262	8.01593e-24		Egr1	-0.927842	4.51088e-23		Ms4a4b	-1.14525	2.5834e-16
	Ctsz	0.876431	0		Il1a	-0.479486	6.51132e-58		Cd81	-0.735156	1.22725e-227		Ly6i	0.982552	9.16722e-106		Timp2	0.587316	5.76336e-101		Ifitm1	-0.366106	6.98005e-13		Cd81	-0.528707	9.94301e-32		Dusp6	-0.46022	5.20278e-32		AA467197	-0.643591	5.86672e-27		Naaa	-0.963216	9.30063e-24		Jun	-0.846128	6.05759e-23		Acp5	-0.782822	4.79792e-16
	Mt1	0.856513	0		Ptgs2	-0.487063	1.52011e-56		Tnf	-0.787896	9.82086e-226		Tnf	0.636919	8.39033e-102		Ccnb2	0.393788	1.99886e-97		Fabp5	-0.317883	5.06476e-10		Wfdc17	-0.492974	2.03624e-31		Trem2	-0.443731	1.23696e-31		Tnf	-0.571112	3.15138e-26		Cd81	-0.832843	1.2223e-23		Naaa	-0.969807	8.14048e-23		Serpina3g	-0.803146	5.65128e-16
	Cadm1	0.826447	0		Basp1	-0.360214	2.14063e-56		C3ar1	-0.677075	8.19893e-223		Csf1r	0.463456	7.49503e-94		Ly86	0.583868	3.85844e-96						Rhob	-0.529059	2.52501e-31		Ly6c2	-1.04932	1.5203e-31		S100a6	-0.681526	6.71146e-26		Rhob	-0.78906	1.39884e-23		Slfn5	-0.92459	1.18885e-22		Ctsd	-0.725844	6.99763e-15
	Mafb	0.822839	0		Naaa	-0.45664	1.61831e-55		Ifi205	-0.808133	4.82609e-221		Ccl12	0.614591	9.12912e-81		Ccl3	0.81549	9.50241e-96		Cxcl10	2.44571	0		Serpinb9	-0.922405	4.39279e-30		Ms4a4b	-0.841743	3.04454e-31		Sat1	-0.472379	3.6529e-25		Dbi	-0.72191	2.85445e-23		Vegfa	-0.85767	7.72349e-21		Clec4e	-0.905212	8.22848e-15
	Cd81	0.817838	0		Ms4a7	-0.362707	5.74055e-51		Osm	-0.797076	5.97691e-216		Egr1	0.587841	7.50443e-79		Smc2	0.525972	1.09327e-92		Thbs1	2.43609	0		Fabp5	-0.681484	6.65611e-30		Vegfa	-0.611705	3.19789e-31		Cd68	-0.452981	1.51523e-24		Nkg7	-1.21822	1.89274e-22		Lgals3	-0.770392	7.85042e-21		Ier3	-0.748452	2.03826e-14
	Gatm	0.798893	0		Tnfaip2	-0.339973	9.48811e-46		Ocstamp	-0.669167	2.20821e-213		Fcgr3	0.390307	9.85364e-79		Tubb4b	0.500454	6.4676e-84		Plac8	2.17803	0		Gda	-0.449641	2.84908e-29		Pld3	-0.438883	8.00737e-31		Rsad2	-0.624713	4.27943e-23		Ctsl	-0.877312	3.02973e-22		Cx3cr1	-0.779785	7.98709e-21		Osm	-1.00545	7.59263e-14
	Ly86	0.796797	0		Ier3	-0.31185	2.40577e-38		Cxcl10	-1.15133	5.35876e-206		C3ar1	0.3997	3.50671e-72		Mt1	0.575795	4.54012e-80		Slfn5	1.81858	0		C3	-0.413434	3.40459e-29		Lgmn	-0.522483	1.60931e-30		Timp2	-0.376442	1.55591e-21		Clec4e	-0.890726	3.94301e-21		Ly6i	-0.997215	1.10787e-20		Ly6i	-1.04998	1.03225e-13
	Fcgr3	0.787385	0		Tgm2	-0.294408	8.82657e-37		Il18bp	-0.564205	1.29709e-187		Gda	0.446066	4.59836e-69		Ptgs1	0.567254	5.55225e-78		Ms4a6d	1.06468	0		Sat1	-0.459677	1.70171e-28		Trf	-0.427211	2.82503e-30		Mmp13	-0.597025	2.01659e-21		Ctsd	-0.721346	5.01726e-21		Clec4e	-0.886522	2.60963e-20		Tnf	-0.743943	3.40509e-13
	Ccl24	0.782854	0		Ecm1	-0.26535	6.09242e-36		Slfn4	-0.809701	3.06114e-181		Ms4a7	0.463507	1.44124e-68		Pclaf	0.827202	5.80328e-77		Il1rn	1.37393	1.90618e-290		AA467197	-0.593822	8.81495e-27		Nkg7	-0.937828	3.41424e-30		Rhob	-0.475212	7.52138e-21		Rgs1	-0.752532	2.14228e-20		Fabp5	-0.920924	3.32848e-20		Ccl3	-0.763686	8.48928e-13
	Rgs1	0.767659	0		Klf4	-0.307767	2.49027e-31		Anpep	-0.578632	1.09322e-180		Fn1	0.561584	2.6856e-64		Ube2c	0.555944	8.00292e-77		Vcan	0.910721	1.53241e-281		Ecm1	-0.419006	7.50863e-26		Phlda1	-0.474064	1.48792e-29		Trbc2	-0.579443	8.80474e-21		Dab2	-0.993942	4.13069e-20		Cd81	-0.730398	7.64494e-20		Hilpda	-0.660842	3.42838e-12
	Cd68	0.765341	0		Iigp1	-0.281161	8.23199e-31		Vcam1	-0.806289	3.04624e-180		Lamp1	0.313903	7.28933e-63		Cd68	0.477937	1.73833e-75		Gda	1.10634	3.81105e-258		Serpina3g	-0.488338	7.96573e-26		Sdc4	-0.512643	6.29665e-29		Il18bp	-0.37324	1.07711e-20		Klf4	-0.770586	1.34212e-19		Tnf	-0.764574	3.04316e-19		Sell	-0.961175	8.69176e-12
	Sgk1	0.751309	0		Ctsd	-0.25343	1.24798e-28		Ccl3	-0.735511	4.92427e-178		Cxcl9	0.607882	4.47941e-60		Ccl4	0.669147	1.7712e-66		Chil3	1.76004	2.76298e-247		Phlda1	-0.427753	1.18663e-25		Timp2	-0.412143	3.93357e-28		Rgs1	-0.483677	6.5393e-20		Plac8	-1.22549	3.74865e-19		Klf4	-0.77665	5.55179e-19		C3ar1	-0.60031	1.93192e-11
	Hexb	0.734346	0		Il1rn	-0.297692	6.62635e-24		Ccl4	-0.774344	7.59736e-174		Acod1	0.446899	2.86404e-54		Rhob	0.563153	1.07503e-63		Slfn4	1.81697	2.82932e-245		Il2rb	-0.894642	8.44187e-25		Sat1	-0.472036	5.08844e-28		Ccl3	-0.519094	3.506e-19		Serpina3g	-0.693039	2.43827e-18		Sell	-0.942796	9.12694e-18		Ocstamp	-0.611194	2.48054e-11
	Wfdc17	0.716932	0		Mt2	-0.264183	8.48006e-24		Mmp13	-0.774639	2.20505e-170		Sdc4	0.375263	1.53657e-50		Smc4	0.62105	3.46117e-59		Ms4a6c	0.974076	2.86442e-241		Ifi205	-0.516246	8.91523e-24		Ecm1	-0.450587	6.9259e-28		Vcam1	-0.573046	1.57645e-18		Tnf	-0.710511	3.0323e-17		Ocstamp	-0.657397	1.541e-16		Thbs1	-1.3354	2.81778e-11
	Trf	0.71343	0		Gzmb	-0.576904	1.67451e-23		Ccnd1	-0.614839	3.14344e-170		Vegfa	0.483585	4.28144e-48		Trf	0.422319	9.99997e-58		Rsad2	1.71616	3.64415e-235		Nkg7	-0.823279	2.70548e-23		Hilpda	-0.499476	9.06813e-28		Trem2	-0.316709	1.09529e-14		C3ar1	-0.634095	1.03838e-16		Ifi205	-0.766563	4.03755e-16		Ifi205	-0.785294	1.30245e-10
	Itgax	0.697976	0		Vegfa	-0.279207	8.26209e-22		Iigp1	-0.62485	6.20647e-170		Tgm2	0.339671	2.64584e-42		Msr1	0.50445	3.45689e-57		Ifit2	1.23554	2.87085e-223		Hilpda	-0.444105	4.77373e-23		C3	-0.41541	1.89081e-27		Maf	-0.357885	2.29512e-14		Egr1	-0.775985	3.05215e-16		C3ar1	-0.646863	8.32573e-16		Thy1	-0.770966	5.65746e-10
	Il18bp	0.663774	0		Osm	-0.265608	1.90593e-20		C3	-0.54594	1.32474e-168		Isg15	0.32348	3.84044e-38		Cd63	0.521663	9.65664e-54		Osm	1.19537	3.6839e-191		Ms4a4b	-0.730371	5.4026e-23		Rhob	-0.510088	4.74665e-27		Trf	-0.304264	5.46679e-14		Ifi205	-0.693823	8.2764e-16		Rsad2	-0.76666	3.84234e-15		Isg15	-0.588778	5.64049e-09
	C3ar1	0.654411	0		Fabp5	-0.296021	1.70075e-17		Gda	-0.648722	3.62812e-168		AA467197	0.443184	9.73216e-38		Acp5	0.505812	6.84473e-53		Gbp2	0.965344	3.1779e-189		Tnf	-0.478426	4.48219e-21		Dbi	-0.432482	7.2646e-26		Dusp6	-0.287615	4.70723e-11		Irgm1	-0.581517	1.80956e-15		Ccnd1	-0.609557	4.83763e-13		Anpep	-0.546717	5.86523e-09
	Abca1	0.60922	0						Egr1	-0.760203	2.72647e-164		Thbs1	0.704736	5.28627e-37		Lgmn	0.453531	9.51698e-53		Ifit1	1.14408	6.36279e-171		Isg15	-0.433832	1.55334e-20		Stmn1	-0.496484	1.35249e-24		Isg15	-0.344257	2.7068e-10		Cx3cr1	-0.647935	5.46368e-15		Il18bp	-0.485832	9.45397e-13		C3	-0.516495	2.1196e-08
	Lamp1	0.582665	0		Igkc	3.15824	0		Cadm1	-0.567273	2.90673e-164		Ccl3	0.390736	3.95511e-36		Ctsl	0.435797	1.38688e-52		Clec4e	1.31873	1.70054e-158		Trem2	-0.335985	5.17567e-20		Plac8	-0.801208	7.42401e-20		Hilpda	-0.32392	3.11961e-09		Tubb5	-0.638549	6.19836e-15		Anpep	-0.547248	1.13645e-12		Gda	-0.574781	2.54167e-08
	Trem2	0.564445	0		Trac	1.493	0		Plac8	-1.11514	4.82912e-160		Pla2g7	0.292216	2.51229e-34		C3ar1	0.437189	2.79527e-51		Ccl9	0.947978	2.31251e-158		Dnase1l3	-0.490586	7.13704e-19		Ccrl2	-0.427385	2.38623e-15		Igtp	-0.27267	3.74754e-09		Ms4a4b	-0.910347	2.63826e-14		Ccl4	-0.694678	1.999e-12		Maf	-0.563767	4.70088e-08
	Slc7a2	0.56443	0		Trbc2	1.40071	0		Trem2	-0.500208	6.16512e-157		Dusp6	0.266985	4.99829e-32		Tnf	0.58194	1.11992e-49		Vim	0.929005	3.11421e-151		Ppt1	-0.431957	2.33746e-17		Il1rn	-0.479274	4.23313e-15		Jun	-0.25176	0.00102761		Il18bp	-0.565773	3.59461e-14		Vcam1	-0.703722	3.0103e-12		Fabp5	-0.705536	1.78033e-07
	Itga9	0.548576	0		Igha	1.31929	0		Ecm1	-0.550312	1.98656e-156		Ly86	0.264003	8.36373e-30		Abca1	0.367778	1.25025e-49		F13a1	0.835905	7.81252e-148		Dusp6	-0.317695	1.03922e-16		Hmgb2	-0.385196	9.50514e-12		Serpinb9	-0.379636	0.0334399		Pld3	-0.54154	4.23694e-14		Trem2	-0.460546	1.51299e-11		Vcam1	-0.652521	4.66331e-07
	Fcgrt	0.455775	0		Ighg2b	1.14129	0		Ptgs1	-0.524384	4.7312e-154		Gatm	0.278732	2.14139e-26		Lamp1	0.346874	1.58437e-47		Acod1	1.00265	5.3092e-146		Mt2	-0.380456	5.89041e-14		Mcpt1	-0.711532	9.53082e-09		Cxcl9	-0.258694	0.167647		Ly6i	-0.818189	5.59508e-14		C3	-0.459421	3.68548e-11		Trbc2	-0.62844	5.53566e-07
	Pxdc1	0.421741	0		Cd79a	1.06021	0		Hmox1	-0.48855	1.4976e-134		Msr1	0.26968	1.26642e-25		Hmgb2	0.531176	3.94634e-47		Fn1	1.14816	1.03709e-144		Klf4	-0.390525	1.45631e-13		Cd81	-0.303936	1.72609e-08						Ccnd1	-0.565994	3.26482e-13		Trf	-0.445296	4.65791e-11		Mmp13	-0.589888	1.75327e-05
	Ctsc	0.637345	5.73593e-301		Trdc	0.921531	0		Klf4	-0.595124	1.27897e-128		Iigp1	0.267424	1.04044e-17		Rrm2	0.386043	2.41541e-43		Irgm1	0.783606	8.79276e-142		Itgax	-0.302924	1.91377e-12		Thy1	-0.40139	2.02147e-07		Plet1	3.60112	0		Anpep	-0.508663	3.5809e-13		Mmp13	-0.661754	6.25836e-11		Timp2	-0.363066	3.52889e-05
	Sat1	0.600134	4.21363e-300		Ighg1	0.581789	0		Plau	-0.44012	8.9304e-124		Ifit2	0.253189	6.49233e-16		Cadm1	0.441618	4.95945e-42		Ifit1bl1	0.765295	1.98597e-135		Vim	-0.369317	5.4772e-11		Klf4	-0.299305	1.82017e-06		Naaa	3.15387	0		Vcam1	-0.936626	1.10947e-12		Phlda1	-0.479779	1.83692e-10		Trem2	-0.351863	0.000121888
	Plau	0.582999	1.92009e-289		S100a6	1.05721	1.79188e-268		Atp1a3	-0.38812	4.19456e-119		Ifi205	0.266858	4.27348e-13		Hmox1	0.445623	8.9389e-41		Cmpk2	0.663423	8.43484e-132		Hmgb2	-0.333213	4.77626e-09		Cxcl10	-0.460548	2.01599e-06		Xcr1	3.03424	0		Sell	-0.766605	1.16047e-12		Cadm1	-0.554083	1.41819e-09		Vegfa	-0.492892	0.00031909
	Fcgr2b	0.656615	2.86217e-287		Icos	1.0551	2.36609e-261		Abca1	-0.395135	1.22423e-118		Slfn4	0.275995	1.69637e-08		Egr1	0.54406	2.28641e-40		Ier3	0.790011	7.50588e-125		Stmn1	-0.279041	2.13592e-06		Jun	-0.2852	5.76915e-06		Itgae	2.94812	0		Ccl4	-0.683825	1.89902e-12		Irgm1	-0.450799	2.46008e-09		Basp1	-0.267453	1
	Tgm2	0.659441	2.77355e-280		Ifitm1	1.1609	1.56532e-254		Rsad2	-0.678743	2.3899e-117						Fcgr3	0.354349	4.60335e-39		Ifit3	0.837987	1.81646e-123		Mcpt2	-0.448769	0.0397114		Cxcl9	-0.31412	0.00154462		Ppt1	2.91086	0		Hmgb2	-0.626861	2.28075e-12		Timp2	-0.404833	2.59773e-09		Klf4	-0.297615	1
	Basp1	0.633315	2.01254e-260		Tnfrsf4	0.606558	3.0509e-233		Olfml3	-0.419382	1.37442e-116						Cenpa	0.392903	3.95649e-38		Ly6i	1.41439	4.21865e-122		Ifitm1	-0.256972	0.050099		Ly6i	-0.334743	0.00229887		Wdfy4	2.62129	0		Igtp	-0.481955	3.33424e-12		Gda	-0.604184	5.25901e-08
	Sdc4	0.63745	4.90556e-260		Ctla4	0.72099	4.08603e-189		Ly6c2	-0.995357	7.52879e-108						Basp1	0.407354	5.91293e-38		AA467197	1.03485	1.38525e-120		Ly6i	-0.263966	0.149863		Trbc2	-0.270345	0.00855106		Gm2a	2.03963	0		C3	-0.52947	6.28629e-12		Ccl3	-0.528177	1.74935e-07		Moxd1	2.69461	0
	Olfml3	0.448669	9.49256e-260		Cd3g	0.74472	5.27914e-174		Irgm1	-0.423447	7.72291e-94						Selenop	0.438787	2.64053e-32		Tgfbi	0.861534	2.10963e-118		Mcpt1	-0.410827	0.161248						Clec9a	1.87042	0		Dusp6	-0.478684	6.5363e-12		Plac8	-0.760361	9.96376e-06		Gjc3	2.47383	0
	Lpl	0.455015	5.2489e-232		Ly6c2	1.27345	1.29918e-166		Phlda1	-0.429676	1.06985e-93						Jun	0.417319	5.46434e-31		F10	0.607059	4.77204e-117						Fscn1	4.28795	0		Gpr141b	1.68768	0		Cadm1	-0.534245	1.23038e-11		Dusp6	-0.326715	2.67496e-05		Pcolce	1.64621	0
	Tgfbi	0.719506	1.57026e-224		Vim	0.652902	9.08187e-146		AA467197	-0.56975	8.90047e-88						Dab2	0.37247	8.54675e-31		Ptgs2	0.989166	4.66126e-114		Siglech	3.61684	0		Ccr7	3.55994	0		Snx22	0.931802	0		Trem2	-0.551256	1.57084e-11						Bcas1	1.63301	0
	Mpeg1	0.562026	3.15351e-215		Thy1	0.889285	1.62041e-129		Trf	-0.357671	1.89088e-87						Wfdc17	0.339293	1.83869e-30		Tarm1	0.365172	4.9837e-109		Ccr9	3.38146	0		Tbc1d4	3.00183	0		Sult1a1	0.909162	0		Ocstamp	-0.727793	4.29066e-11		Gzma	3.07092	1.17034e-79		Cdkn2a	1.01064	1.25961e-303
	Cybb	0.605374	4.29389e-209		Maf	0.547185	2.34408e-118		Rhob	-0.457482	9.54627e-85						Gpnmb	0.631438	2.11694e-26		Ctsc	0.630124	1.68417e-106		Ly6d	2.86777	0		Cacnb3	2.81091	0		Gcsam	0.880126	0		Trf	-0.525789	4.72492e-11		Cd8a	2.52773	6.42621e-40		Col9a2	1.99338	3.5621e-287
	Anpep	0.456921	1.42335e-172		Ighm	0.609844	2.12333e-75		Mt2	-0.457895	9.84486e-78						Plau	0.313307	7.68872e-25		Mx1	0.669423	2.69617e-104		Klk1	2.67672	0		Fabp5	2.58903	0		Plpp1	0.869141	0		Gda	-0.477792	5.08201e-11		Ccl5	2.03915	1.01702e-39		Olig1	1.15071	1.8343e-265
	Ctsl	0.457558	1.3473e-160		S100a4	0.400023	3.39888e-69		Dusp6	-0.339529	4.08996e-71						Itgax	0.286329	1.2911e-24		Cd14	0.774919	3.71586e-102		Iglc3	1.93516	0		Socs2	2.38325	0		Fndc5	0.851327	0		Hilpda	-0.511078	1.73245e-10		Gzmb	2.5623	3.73896e-39		Sox10	1.81045	2.83854e-263
	Hspa1a	0.699985	8.23142e-159		Il7r	0.533267	4.85572e-62		Ifitm1	-0.566041	4.48762e-64						Gatm	0.342816	2.03507e-24		C3	0.603807	2.29365e-100		Rpgrip1	1.90274	0		Mmp25	2.27304	0		Ncoa7	2.52827	4.55553e-296		Mmp13	-0.867012	3.48282e-10		Cd3g	2.0056	8.86896e-37		Mcam	1.26579	3.20046e-245
	Hmox1	0.481426	6.91634e-150		Plac8	0.716398	1.64964e-59		Igtp	-0.265368	8.94935e-40						Sat1	0.279823	2.9007e-22		Klf4	0.852296	5.16441e-97		Fcrla	1.72674	0		Cd200	1.99279	0		Pianp	0.847495	1.13441e-262		Thy1	-0.663489	1.12834e-09		Ifitm1	1.60494	9.36214e-34		Syt4	2.13746	2.56796e-160
	Cxcl9	0.697791	5.64123e-131		Isg15	0.348446	1.32331e-52										Lig1	0.253916	2.98118e-22		Cybb	0.655658	9.09191e-90		Bcl11a	1.71464	0		Sema7a	1.76228	0		Btla	2.13187	4.55966e-253		Rsad2	-0.624288	3.23264e-09		Trbc2	1.73724	8.60236e-33		Plekhb1	1.05902	1.35177e-146
	Rhob	0.471213	1.26883e-123		Tnfrsf9	0.462185	2.49271e-52		Gzma	3.52488	0						Il1a	0.445209	5.88023e-21		Ifi205	0.883064	7.5201e-82		Dntt	1.4334	0		Mreg	1.65565	0		Qpct	1.22864	3.41123e-221		Trbc2	-0.592819	9.29547e-09		Trac	1.82216	9.8886e-31		Dbi	1.86689	5.66904e-143
	Hspa1b	0.663973	1.53884e-118		H19	0.431043	2.8873e-50		Gzmb	3.39172	0						Mafb	0.308073	5.62233e-18		Ly6c2	1.26428	6.54833e-79		Klk1b27	1.26032	0		Il4i1	1.3481	0		Ifi205	2.17635	3.19477e-207		Ccl3	-0.525856	1.05583e-07		S100a6	1.25571	1.71963e-28		Olig2	1.94823	4.95188e-139
	Timp2	0.357643	9.26767e-110		Igtp	0.293541	2.48568e-45		Il2rb	2.76886	0						Vcam1	0.403092	7.16716e-13		Inhba	1.13995	2.98649e-75		Cdh5	1.14657	0		Adcy6	1.32124	0		Rasgrp3	1.17916	4.17632e-201		Timp2	-0.360141	1.1137e-07		Pdcd1	1.3961	2.35624e-27		Uchl1	1.07513	3.17206e-137
	Tnfaip2	0.439586	3.53609e-107		Ly6i	0.550057	5.38247e-39		Nkg7	2.4972	0						Hspa1a	0.362754	3.25327e-12		Fos	0.634746	2.96708e-73		Ighm	2.26508	1.27905e-249		Basp1	1.45984	2.50915e-263		Mpeg1	1.30283	3.56185e-200		Maf	-0.409394	1.21936e-07		Tcrg-C2	1.60518	5.92855e-23		Ppic	0.992266	1.34885e-127
	Egr1	0.504157	1.24713e-94		Slfn4	0.487671	5.76919e-34		Gzmc	2.41795	0						Mt2	0.299605	3.67599e-12		Ccrl2	0.622275	7.95602e-70		Cox6a2	1.64499	1.28829e-247		Ramp3	2.06923	2.30049e-257		Lgals3	1.37364	4.84791e-186		Basp1	-0.442988	6.10795e-07		Cd8b1	1.94238	1.35822e-22		Metrn	1.33153	3.67326e-127
	Atp1a3	0.278844	1.27647e-92		Ifit3	0.28561	1.54494e-31		Serpinb9	2.33705	0						Adamdec1	0.349833	1.34987e-11		Tgm2	0.531585	1.56609e-63		Spib	1.7079	1.02628e-245		Adgrg6	0.831599	3.3082e-255		Dnase1l3	1.70596	8.95116e-181		Igkc	-0.806901	9.28638e-05		Klrc1	1.44396	3.71172e-22		H19	3.40438	4.53204e-121
	Cd14	0.426643	1.45753e-81		Ccl5	0.531921	3.19536e-30		Prf1	2.30985	0						Ccl12	0.299507	7.34013e-11		Ccl6	0.581351	7.86445e-62		Ctsl	1.25267	6.19767e-240		Ccl22	2.35548	4.80747e-209		Adam8	1.51805	2.02336e-180		Phlda1	-0.310931	0.00154847		Gzmk	1.25852	3.86607e-22		Tuba1a	2.89378	3.24718e-118
	Tnf	0.43869	4.98769e-80		Cd8a	0.422187	7.55943e-29		Klra8	2.14736	0						Ccl8	0.285891	5.05285e-09		Ifitm6	0.577817	7.98484e-61		Mpeg1	1.29439	1.36996e-237		Net1	1.79571	1.39523e-195		Cd24a	1.89507	3.16598e-171		Stmn1	-0.358484	0.00184802		Thy1	1.40163	4.29149e-21		Ckb	2.27767	1.0516e-117
	Mt2	0.432751	7.88163e-77		Tubb5	0.259013	5.81444e-26		Car2	2.02775	0						Dnase1l3	0.261439	6.21316e-09		Isg15	0.516504	1.04683e-59		Ly6c2	2.4682	5.45388e-159		Gnb4	1.4217	7.64693e-170		Anpep	1.2028	1.0601e-160		Vim	-0.26773	0.914271		Cxcr6	1.23843	5.08385e-21		Gm47283	1.39671	9.34775e-102
	Ms4a6c	0.348084	2.8753e-74		Trbc1	0.360494	1.62777e-24		Ms4a4b	2.00559	0						Mmp13	0.274418	4.18161e-05		Ecm1	0.525018	6.83465e-52		Cdh1	0.948459	9.61707e-139		Flrt3	1.5388	4.55492e-150		Flt3	1.67321	2.87012e-137		Osm	-0.272989	1		Icos	1.34077	1.64695e-20		Tubb2b	1.59626	5.58207e-101
	Hes1	0.258362	3.67498e-68		Ms4a4b	0.445045	3.24161e-20		Klre1	1.7275	0						Hspa1b	0.253439	0.000192502		Ccl2	0.638228	3.09952e-50		Sell	2.20486	1.92604e-135		Ndrg1	1.76034	5.63274e-146		Ckb	1.18672	1.44322e-134						Ctla4	1.1897	2.0543e-20		Igtp	1.95328	2.19229e-99
	Dusp6	0.297694	9.0306e-68		Mcpt1	0.574954	4.10269e-16		Klra4	1.71189	0										Sdc4	0.455671	5.40672e-44		Kmo	1.2831	4.91337e-130		Bcl2l14	1.37796	1.30663e-140		Egr3	2.08912	5.94435e-119		Fcer1a	2.22239	0		Nkg7	1.55746	8.56176e-17		Aig1	1.19812	2.29885e-98
	Il1a	0.473669	2.2728e-67		Rsad2	0.259086	5.32671e-10		Klra7	1.63567	0										Cxcl9	0.633989	1.67336e-38		Ccl4	1.23263	2.07868e-114		Pdcd1lg2	1.01204	1.0211e-115		Actn1	2.19442	3.64234e-115		Gata2	2.1142	0		Klk8	0.492855	1.45199e-14		Neto1	0.975822	3.24308e-93
	Lgals3	0.32506	1.36364e-58		Cacnb3	0.268939	5.41776e-08		Xcl1	1.59556	0										Egr2	0.398241	1.46174e-37		Cd4	1.18365	1.54462e-101		Tuba1a	1.21434	1.30993e-92		Ffar4	0.616289	1.20359e-92		Tph1	1.8145	0		Ms4a4b	1.40368	3.44762e-14		Col9a1	0.656727	4.26055e-88
	Cxcl2	0.448629	5.56553e-55		Mcpt2	0.420507	1.21887e-07		Klrd1	1.5616	0										S100a6	0.51344	1.67044e-28		Plac8	1.73009	1.69787e-89		Serpinb6b	1.61614	3.55941e-80		Cadm1	1.07751	4.27697e-91		Ms4a2	0.783663	9.38676e-234		Hmgb2	0.721568	5.41514e-14		Irgm1	1.85036	1.3031e-80
	Ms4a6d	0.27638	1.80802e-52						Trbc1	1.49506	0										Cxcl2	0.496328	2.12595e-24		Cd8b1	1.76206	9.80487e-89		Ccl5	1.72964	2.19036e-79		Ccnd1	1.27496	3.02004e-90		Mcpt2	5.62876	1.24131e-232		Smc4	0.638981	3.87076e-09		Adamts1	1.3176	1.65175e-70
	Jun	0.306258	3.6483e-44						Klra9	1.40359	0										Igtp	0.299399	1.01177e-22		Cybb	0.88755	1.07889e-85		Procr	0.921551	5.83348e-76		Cd36	1.16314	1.08315e-76		Mcpt1	5.57922	1.183e-223		Itga1	0.63724	3.248e-08		Mt2	2.36383	8.00702e-70
	Ccl12	0.319929	5.78371e-39						Klri2	1.3219	0										Fcgr2b	0.302289	4.22191e-20		Ccnd1	0.904325	1.17246e-56		Scin	1.1999	4.04931e-74		Fcgrt	0.581292	6.76936e-66		Slc18a2	1.1239	2.45511e-223		Cst7	0.582219	3.69577e-08		Ccnd1	2.17777	4.3667e-64
	Ccl3	0.315235	1.68128e-38						Ncr1	1.22265	0										Hdc	0.253244	2.74627e-15		Cd8a	1.46622	1.44745e-54		Ncoa7	1.32072	2.4721e-67		Scd2	0.712916	2.38943e-62		Cpa3	4.05306	2.94001e-200		S100a4	0.546877	1.5207e-07		Ckap4	1.12244	1.11981e-63
									Ctla2a	1.21208	0														Il7r	1.08984	6.40469e-48		Actn1	1.67913	2.2973e-66		Gatm	0.812384	1.94288e-59		Cma2	4.4134	1.60492e-160		Trbc1	0.76178	4.96494e-07		Laptm4b	1.34024	1.98642e-61
									Eomes	1.0334	0														Iglc2	1.02897	1.17074e-40		Lamp1	0.575128	2.07061e-65		Hmgb2	0.903892	1.24699e-56		Mcpt4	4.28746	1.85745e-156		Klrd1	0.75749	8.52109e-07		Rgcc	1.78692	1.08425e-51
									Klra3	0.893801	0														Atp1a3	0.42839	1.34724e-36		Laptm4b	0.557242	1.27122e-62		Itgax	0.63992	2.05001e-56		Tpsb2	3.6949	1.51913e-126		Smc2	0.368722	5.01959e-06		Phlda1	1.71284	3.50443e-51
									Itga1	0.730997	0														Igkc	1.29144	2.89191e-33		Flt3	1.13927	5.90258e-61		Ndrg1	1.19231	6.93678e-56		Il1rl1	2.43775	2.64766e-104		Rgs16	0.599285	5.08236e-06		Sox2	0.612997	1.59684e-50
									Ccl5	1.60207	1.80893e-285														Mzb1	0.686796	1.28586e-26		Il7r	1.26914	7.60979e-59		Kmo	0.964918	1.2719e-54		Tpsab1	2.65665	1.4763e-77		Trgv2	0.740484	3.65073e-05		Gpnmb	2.98174	2.47847e-49
									Cst7	0.794978	1.1048e-283														Ly86	0.409554	2.01818e-22		AA467197	1.05909	1.19861e-56		Kit	0.926762	4.72273e-51		Alox5	1.19455	2.25143e-68		Pclaf	0.607567	3.86464e-05		Nedd4	1.93461	4.36274e-49
									Serpinb6b	1.24596	1.60031e-283														Clec9a	0.538804	4.36497e-15		Serpinb9	1.58819	1.1947e-52		Laptm4b	0.519318	3.19627e-48		Hdc	1.83372	4.69096e-68		Il2ra	0.591858	7.86223e-05		Rlbp1	0.570749	2.16178e-46
									Klrc1	0.890137	1.30358e-256														Cd7	0.682833	6.17558e-14		Il2ra	1.10856	5.38863e-50		Cldn1	0.645268	2.60111e-29		Kit	1.79988	5.81229e-57		Il7r	0.623565	8.68866e-05		Tgtp1	1.20166	4.41822e-45
									Cd7	1.10743	2.02777e-240														Flt3	0.469715	1.2813e-13		Cd63	0.587091	1.42822e-31		Tubb5	0.571257	5.38986e-28		Cma1	2.05969	8.74958e-57		Csf1	0.437888	0.000109898		Iigp1	1.84249	6.59061e-42
									Thy1	1.17537	6.12345e-224														Net1	0.54779	3.63828e-13		Tnfrsf4	0.593745	5.34023e-27		Basp1	0.520159	4.77327e-26		Cd34	0.697045	4.09002e-44		Top2a	0.613159	0.000325515		Prrx1	0.522768	6.74092e-40
									Tnfrsf9	0.896703	1.96082e-199														Scd2	0.252363	2.80343e-10		Tnfrsf9	0.719349	2.70354e-24		Gnb4	0.640427	1.77066e-21		Mcpt9	1.96525	3.37273e-40		Tnfrsf9	0.522105	0.0007445		Egr1	1.53963	3.79817e-39
									Gm26917	0.648624	1.75611e-150														Btla	0.266439	0.00194475		Tubb5	0.484642	3.74103e-22		Serpina3g	0.519075	2.82653e-19		Adgrg3	0.883103	4.2083e-39		Vim	0.373885	0.00693699		Sparcl1	0.88268	2.27098e-37
									Hmgb2	0.686882	1.80307e-149																		Gbp2	0.471796	8.90021e-20		Hist1h1c	0.397519	1.59781e-17		Serpinb1a	1.73569	3.41873e-34		Lig1	0.255134	0.0190092		Sox6	0.826425	6.474e-37
									Nedd4	0.513585	5.8896e-149																		Isg15	0.422669	2.37278e-18		Plac8	0.814242	8.72545e-16		Ero1l	0.768435	1.07809e-31		Cd7	0.583859	0.0197677		Cdk1	1.19203	2.07358e-36
									Pecam1	0.413994	1.34356e-131																		S100a6	0.504849	1.59731e-12		Egr1	0.515242	1.65624e-14		Slco2b1	1.06258	2.56394e-30		Nedd4	0.295463	0.0389185		C4b	1.35341	3.0676e-36
									Pld3	0.43591	3.88722e-115																		Adam8	0.350649	1.78056e-11		Hspa1a	0.647146	3.49214e-14		Cd63	0.792503	8.4153e-22		Cenpa	0.279316	0.0504028		Cd81	1.30357	7.91242e-36
									Sell	0.970786	9.63018e-114																		Btla	0.442636	2.35133e-09		Procr	0.382062	9.82665e-14		Ifitm1	1.22642	1.12125e-20		Stmn1	0.329115	0.297252		Tubb3	1.01594	1.17627e-35
									Smc4	0.562861	5.80978e-95																						Fos	0.431473	1.31331e-13		Ccl2	1.10735	1.56135e-17		Mki67	0.275928	1		Ero1l	1.00473	1.49921e-35
									Serpina3g	0.461231	1.93058e-71																						Slfn5	0.554486	1.62458e-12		Ccl1	1.1448	7.42747e-15		Ctla2a	0.30824	1		Plagl1	1.57643	1.8956e-34
									Tubb4b	0.313186	2.70071e-62																						Dbi	0.322212	1.7591e-12		Hs3st1	0.729908	6.20064e-14						Mmp2	0.655557	2.29508e-33
									Vegfa	0.51281	1.31088e-60																						Hspa1b	0.620966	1.40837e-10		Csf1	0.813195	1.62182e-13						Tcim	0.593858	1.01019e-30
									Cenpa	0.321767	2.2491e-49																						Sema7a	0.434594	2.05115e-10		Neb	0.585532	3.37299e-13						Igf2bp3	0.58296	1.32752e-30
									S100a6	0.468375	4.07564e-45																						Bcl2l14	0.491832	1.83584e-08		Scin	1.25929	6.65594e-11						Nts	0.61716	1.47987e-30
									Hilpda	0.352712	3.76472e-43																						Tuba1b	0.311601	3.48119e-08		Pecam1	0.464567	1.78236e-10						Pet2	0.771537	1.15576e-29
									Icos	0.391341	2.07811e-28																						Stmn1	0.385757	8.89512e-08		Cyp11a1	1.01995	7.49421e-09						Gbp2	1.05939	2.87476e-27
									Stmn1	0.283809	3.23766e-21																						Mt1	0.289293	3.24831e-07		Nedd4	0.53804	3.09957e-08						Asns	0.803826	5.40526e-27
																																	Smc4	0.326272	5.47513e-06		Ndrg1	0.692672	9.24937e-08						Tuba1b	0.964528	7.51456e-27
																																	Tbc1d4	0.498573	0.000513686		Ctla2a	0.703804	1.48869e-07						Cp	0.543065	1.19087e-25
																																	Serpinb6b	0.388349	0.000579728		Mt2	0.541138	8.5661e-06						Dusp6	0.968943	2.68148e-25
																																	Top2a	0.335769	0.00283062		Gzmb	0.96704	9.9934e-05						S100a16	0.427551	3.59012e-25
																																	Net1	0.288749	0.0055869		Ikzf2	0.345173	0.000472675						Pbk	0.507622	2.16237e-24
																																					Vegfa	0.484957	0.000827599						Cryab	0.795732	2.45322e-24
																																					Egr3	0.750565	0.000888053						S100b	0.64435	1.13572e-22
																																					Ier3	0.36564	0.00159412						Id3	0.872724	1.39841e-22
																																					Tpsg1	0.578733	0.0024751						Cdc20	0.563061	2.10347e-21
																																					Socs2	0.375339	0.0894456						Nckap1	0.614134	3.05657e-21
																																					Cst7	0.297363	0.127021						Tspan7	0.550824	3.6277e-21
																																					Rab27b	0.41712	0.133909						Prc1	0.844503	1.5108e-20
																																													Hmmr	0.650679	8.90825e-20
																																													Klk8	0.772028	9.33532e-20
																																													Scd2	0.763106	1.36954e-18
																																													Vim	0.893139	5.81344e-17
																																													Top2a	1.45664	1.96691e-16
																																													Col11a1	0.643334	2.16873e-16
																																													Bc1	0.850473	4.08262e-16
																																													Birc5	0.835988	5.54331e-15
																																													Rnf144a	0.965189	1.42887e-14
																																													Anln	0.376701	2.193e-14
																																													Apol9a	0.465019	3.19287e-14
																																													Tpx2	0.660838	8.90219e-14
																																													Depdc7	0.37769	1.02526e-13
																																													Cpe	0.613079	1.22991e-13
																																													Bcan	0.487204	7.63985e-13
																																													Sparc	1.86041	4.6339e-12
																																													Ccna2	0.621809	5.284e-11
																																													Col18a1	0.495777	5.36965e-11
																																													Prr11	0.433859	6.82536e-11
																																													Nhsl1	0.617608	1.3573e-10
																																													Armcx2	0.536275	1.54213e-10
																																													Cenpa	0.638045	3.64698e-10
																																													Armcx6	0.522933	6.80875e-10
																																													Ube2c	0.734829	6.83829e-10
																																													C2	0.402781	7.21625e-10
																																													Serpinh1	0.476384	1.14366e-09
																																													Ptprz1	0.541199	1.75987e-09
																																													Cyr61	0.695809	1.79596e-09
																																													Tubb5	0.625935	2.1553e-09
																																													Sox4	0.855197	3.77655e-09
																																													Ccnb2	0.420142	7.25975e-09
																																													Hmgb2	0.642554	1.081e-07
																																													Tubb4b	0.452387	4.17701e-07
																																													Lig1	0.479402	5.30227e-07
																																													Smc2	0.470463	9.58e-07
																																													Ckap2l	0.36133	1.48532e-06
																																													Emp1	0.367701	2.80249e-06
																																													Fkbp9	0.353835	3.22248e-06
																																													Mt1	0.486872	3.50812e-06
																																													Hmga2	0.51754	3.96822e-06
																																													Pdia4	0.3452	5.03134e-06
																																													Serpina3n	0.567234	1.07052e-05
																																													Nusap1	0.385747	2.30442e-05
																																													Vcan	0.783652	3.677e-05
																																													Cenpf	0.384176	6.33065e-05
																																													Erbb3	0.370574	0.000428533
																																													Cenpe	0.399226	0.000830179
																																													Cmpk2	0.423246	0.00090738
																																													Slc12a2	0.402997	0.0014127
																																													Fgfrl1	0.39099	0.00246251
																																													Pclaf	0.60037	0.00286079
																																													Cd63	0.421199	0.00316308
																																													Tk1	0.25098	0.00353848
																																													Plp1	0.590033	0.0150163
																																													Rhob	0.379945	0.0230171
																																													Sat1	0.304159	0.0342802
																																													Map2	0.330057	0.0369458
																																													Smc4	0.41848	0.0442561
																																													Fos	0.356132	0.131786
																																													Rrm2	0.293868	0.13236
																																													Stmn1	0.381956	0.347956
																																													Jun	0.286762	1
																																													Gatm	0.263513	1

## Sheet: Lymphoid DEG
		C1				C2				C3				C4				C5				C6				C7				C8				C9
	[Genes]	Log2 Fold-Change	q-Value		[Genes]	Log2 Fold-Change	q-Value		[Genes]	Log2 Fold-Change	q-Value		[Genes]	Log2 Fold-Change	q-Value		[Genes]	Log2 Fold-Change	q-Value		[Genes]	Log2 Fold-Change	q-Value		[Genes]	Log2 Fold-Change	q-Value		[Genes]	Log2 Fold-Change	q-Value		[Genes]	Log2 Fold-Change	q-Value
	Ly6c2	-1.48613	1.957e-144		Igkc	-1.76208	7.91467e-83		Icos	-1.91563	1.47879e-300		Icos	-1.77906	8.20012e-171		Gm2a	-0.943964	7.19437e-65		Igkc	-1.87954	6.25678e-62		Nkg7	-1.41843	1.21152e-56		Ifitm1	-1.50588	3.3368e-35		Icos	-1.9101	4.96439e-32
	Ccl5	-2.05586	4.42443e-140		Gm2a	-0.757197	9.01959e-74		Trac	-1.81378	3.17927e-299		Trac	-1.45361	2.04469e-138		Il2ra	-1.06047	1.12955e-49		Slfn5	-0.800562	6.42244e-43		Trac	-1.3203	2.50698e-56		Plac8	-1.20515	1.53826e-30		Ccl5	-2.43702	5.95427e-27
	Plac8	-1.28386	1.39112e-133		Ly86	-0.569304	3.89258e-60		Trbc2	-1.76418	1.33312e-264		Ms4a4b	-1.43947	2.90636e-112		Cd4	-0.905927	6.0999e-49		Plac8	-0.975864	4.63361e-37		Ccl5	-2.13919	3.86119e-48		Igkc	-1.81705	1.32938e-28		Trbc2	-1.71109	2.31534e-25
	Igkc	-1.95979	8.34561e-125		Cybb	-0.601236	1.03899e-52		Il2rb	-1.46094	1.10541e-235		Nkg7	-1.37965	4.66369e-111		Igkc	-1.68156	1.73088e-43		Ly86	-0.594329	5.03464e-35		Ifitm1	-1.507	1.92937e-39		Ly6c2	-1.30504	1.88372e-28		Trac	-1.91079	5.94927e-22
	Cd8a	-1.07933	4.5921e-92		Il2ra	-0.822024	3.70252e-44		Nkg7	-1.66154	8.26005e-229		Trbc2	-1.27518	9.65297e-108		Tnfrsf4	-0.685841	6.2588e-39		Cybb	-0.606733	1.17409e-30		Mt1	-0.887172	7.7494e-32		Tuba1b	-0.779421	7.7028e-24		Ms4a4b	-1.55715	4.30456e-21
	Ighm	-1.0201	5.71508e-79		Tnfrsf4	-0.539078	1.03944e-41		Thy1	-1.52959	1.48857e-225		Cd3g	-1.16429	4.36628e-102		Ly86	-0.576515	6.89308e-34		Ms4a6c	-0.560887	4.55599e-29		Igkc	-1.7718	2.46419e-29		Itgax	-0.750688	6.67681e-21		Gzmb	-1.78208	8.79268e-21
	Ly86	-0.589252	2.78382e-69		Itgax	-0.502358	1.22755e-34		Ms4a4b	-1.68054	1.41215e-205		S100a6	-1.15575	7.07328e-102		Vim	-0.651556	6.66442e-30		Fos	-0.623499	1.19968e-25		Cd4	-0.984173	3.06997e-27		Ccl5	-1.56088	1.54794e-18		Nkg7	-1.66854	9.57343e-21
	Gzmb	-1.13498	1.17049e-54		Basp1	-0.400079	8.67535e-33		Maf	-1.59056	5.75316e-165		Thy1	-1.13641	1.02478e-101		Cybb	-0.586195	1.37281e-28		Itgax	-0.528751	2.2031e-22		Cybb	-0.730624	5.69608e-24		Gzma	-0.76301	2.55159e-17		Il2rb	-1.46878	1.11615e-20
	Gm2a	-0.623556	2.9088e-52		Mt1	-0.50656	1.44501e-31		Gzmb	-1.81613	2.06171e-160		Il2rb	-1.0617	2.57443e-101		Ms4a6c	-0.516979	1.5905e-24		Gbp2	-0.472015	2.96335e-22		Ly6c2	-1.14047	4.41411e-22		Fos	-0.697811	2.33083e-16		Thy1	-1.4861	2.10732e-20
	Basp1	-0.443883	4.01531e-44		Ifitm1	-0.874101	1.11032e-28		Cd3g	-1.34548	1.97073e-159		Maf	-1.44608	4.99186e-89		Tuba1b	-0.526243	1.72807e-22		Gm2a	-0.561944	6.2035e-22		Tnfrsf9	-0.773685	1.5419e-21		Tgfbi	-0.594624	3.23298e-16		Maf	-1.6084	8.75827e-19
	Itgax	-0.530366	4.69274e-42		Ccl4	-0.551606	6.28223e-28		Ccl5	-2.23342	4.89245e-157		Il7r	-1.23824	4.85505e-88		Itgax	-0.508621	1.45287e-20		Isg15	-0.400476	8.47742e-18		Ctsz	-0.595158	2.54705e-21		Ly86	-0.5607	1.92513e-15		Igkc	-1.8691	4.10538e-14
	Slfn5	-0.578343	5.38503e-42		Ms4a6c	-0.425817	2.01138e-27		Ctla4	-1.2269	1.06283e-142		Rgs1	-1.0534	1.02034e-81		Tubb5	-0.534606	2.24861e-20		Lgals3	-0.440514	5.92259e-16		Ccl4	-0.781524	3.39614e-21		Klrd1	-0.610848	5.4305e-15		Ctla4	-1.19212	7.29459e-14
	Hmgb2	-0.644425	1.28088e-41		Ctsz	-0.329508	2.57921e-25		Il7r	-1.12563	1.25376e-108		Vim	-0.993285	2.43245e-79		Slfn5	-0.537615	2.74854e-19		Mpeg1	-0.341067	1.21985e-14		Tuba1b	-0.677001	4.26113e-21		Lgals3	-0.57755	3.3242e-14		Ly6c2	-1.32687	4.83957e-13
	Cybb	-0.504309	3.42994e-38		Cd4	-0.52725	3.25396e-23		Igkc	-1.92941	2.48267e-106		Ctla4	-1.04189	2.1782e-72		Maf	-0.789004	2.02567e-18		Ccl5	-1.06498	1.27318e-14		Itgax	-0.66697	2.90628e-20		Ms4a6c	-0.561151	3.51157e-14		Cd3g	-1.25969	7.35281e-13
	Gbp2	-0.450027	8.55791e-38		S100a4	-0.406818	4.35007e-22		Cd4	-1.05386	2.95298e-102		Gzmb	-1.47376	2.61183e-63		Il7r	-0.641027	5.95366e-18		Irgm1	-0.314372	1.95326e-13		Ms4a6c	-0.620629	4.00452e-19		Cybb	-0.580871	1.23077e-13		Tnfrsf9	-0.935532	2.14474e-10
	Ifitm1	-0.935745	2.75444e-36		Maf	-0.671924	7.00871e-22		Trbc1	-0.925258	2.49188e-92		Il2ra	-1.09055	7.96258e-59		Ctsz	-0.36941	6.21794e-18		Il7r	-0.566426	2.42608e-13		Lgals3	-0.623532	9.55989e-19		C1qc	-0.512408	7.85013e-13		Cd4	-0.98494	3.17531e-09
	Ms4a6c	-0.457713	1.07881e-34		Tuba1b	-0.385494	1.43399e-19		Tnfrsf9	-0.90619	4.49732e-90		Cd4	-0.90093	6.60998e-54		Plac8	-0.653519	2.05884e-14		Ifitm1	-0.775942	2.70059e-12		Tubb5	-0.674303	1.29758e-18		Ms4a4b	-0.754458	6.64063e-12		Trbc1	-0.836499	5.81296e-09
	Irgm1	-0.358467	4.11113e-34		Tnfrsf9	-0.44462	3.00462e-18		Pdcd1	-0.774553	2.92749e-79		Pdcd1	-0.726299	1.17487e-47		Ifitm1	-0.818667	3.52596e-14		Sat1	-0.280796	4.77485e-10		Klrd1	-0.575752	3.98153e-18		Tubb5	-0.554252	1.29961e-10		Tnfrsf4	-0.717364	5.35006e-07
	Fos	-0.527018	1.78491e-32		AA467197	-0.337373	2.31541e-15		Cd8a	-1.01648	3.40568e-77		Tnfrsf9	-0.795193	6.07097e-46		Gbp2	-0.371506	5.29984e-13		S100a6	-0.393498	3.4789e-09		Tnfrsf4	-0.759308	1.5841e-16		Mpeg1	-0.413346	1.86413e-10		Gzma	-0.736271	1.06999e-06
	Tubb5	-0.417453	3.64005e-22		Mpeg1	-0.264644	1.38155e-14		Tnfrsf4	-0.735962	2.46154e-74		Ccl5	-1.60711	2.54597e-44		Irgm1	-0.304519	1.44596e-12		Ctsc	-0.29097	2.32912e-08		C1qc	-0.548459	1.65498e-16		Csf1r	-0.38358	2.14477e-10		Pdcd1	-0.711865	1.15715e-06
	Lgals3	-0.369009	2.44672e-20		Hilpda	-0.262934	3.52896e-13		Il2ra	-1.01019	6.45295e-71		Cxcr6	-0.657855	9.7112e-41		Tnfrsf9	-0.476723	2.66811e-12		Ctsz	-0.256011	6.10833e-08		Gzma	-0.702169	6.64388e-16		Ctsc	-0.432272	1.4521e-09		Il7r	-0.817694	1.59251e-06
	AA467197	-0.3568	7.47428e-19		Plac8	-0.493507	3.56872e-13		Smc4	-0.706138	2.03961e-67		Atp1b3	-0.526873	1.90281e-34		Hmgb2	-0.484828	1.38395e-11		Rgs1	-0.379323	8.13945e-08		Tgfbi	-0.543721	2.56624e-15		C1qa	-0.404368	3.80412e-09		C1qc	-0.55809	3.15468e-06
	Igtp	-0.262052	1.50276e-16		S100a6	-0.336054	8.2814e-12		Cxcr6	-0.74222	9.05249e-62		Tnfrsf4	-0.599271	6.09508e-34		Mpeg1	-0.300866	5.10978e-11		Jun	-0.308541	6.95671e-07		Mpeg1	-0.442343	2.96267e-13		Lamp1	-0.349152	9.30798e-09		Smc4	-0.615111	4.46198e-06
	Ctsc	-0.275383	9.9481e-15		Vim	-0.299387	8.22873e-10		Cst7	-0.459367	1.48146e-50		Trbc1	-0.645654	9.25448e-33		Sat1	-0.285002	1.93414e-10		Tgfbi	-0.287936	3.11986e-06		Plac8	-0.802086	8.33948e-13		Cxcl2	-0.317008	8.80853e-05		Gm26917	-0.555206	5.30121e-06
	Mpeg1	-0.250989	6.96194e-14		Ctla4	-0.347999	2.11985e-09		Gm26917	-0.508654	9.2478e-44		S100a4	-0.573171	6.86943e-32		Igtp	-0.270835	3.6396e-09		Ccl4	-0.347521	0.00010241		Ctsc	-0.458569	2.75482e-12		Egr1	-0.299751	0.0010964		Ccl4	-0.620113	0.000243322
	Ms4a4b	-0.427004	1.19786e-12		Hmgb2	-0.292881	2.35479e-06		Serpinb6b	-0.448821	4.87082e-40		Cst7	-0.454857	1.28271e-31		Mt1	-0.36699	1.83577e-08		Ly6c2	-0.428838	0.0152055		Csf1r	-0.385421	7.56993e-12		Gbp2	-0.293749	0.00497146		C1qa	-0.430639	0.00044807
	Tuba1b	-0.274621	1.28597e-09						Pld3	-0.318021	2.39831e-32		Ifitm1	-1.01995	1.0935e-27		Fos	-0.365694	3.87603e-07						Ly86	-0.451416	1.87831e-11		Trbc2	-0.385615	0.00771997		Cst7	-0.492877	0.0021742
	Gzma	-0.335612	3.69017e-09		Ms4a4b	1.37726	9.15908e-147		Hmgb2	-0.590107	3.52144e-30		Hmgb2	-0.663476	2.71932e-26		Smc4	-0.287829	3.73052e-05		Hmgb2	2.14272	0		Gzmb	-0.973169	3.35225e-11		Jun	-0.292	0.0250939		Tgfbi	-0.451208	0.00238155
	S100a6	-0.275425	4.70467e-08		Ly6c2	1.86929	4.05621e-139		Serpinb9	-0.449422	2.90385e-25		Itgax	-0.529979	4.1967e-25		Tgfbi	-0.264524	5.50166e-05		Top2a	2.03542	0		Egr1	-0.433425	4.81342e-11		Isg15	-0.251241	0.0265498		Hmgb2	-0.554012	0.0126799
					Il2rb	0.634172	5.2864e-62		Ly6c2	-0.778034	6.10488e-23		Klrd1	-0.436366	2.91256e-24		S100a4	-0.261568	0.000762039		Mki67	1.93778	0		C1qa	-0.401895	3.40779e-10		Mt1	-0.319001	0.0276849		Serpinb6b	-0.34776	0.0370132
	Cd4	1.77119	0		Atp1b3	0.434939	1.32846e-40		Gzma	-0.356845	2.62117e-09		Smc4	-0.512921	1.11667e-22		Rgs1	-0.260609	0.00803459		Tubb5	1.76913	0		Il1rn	-0.362115	7.37222e-09		Rgs1	-0.329446	0.0477759		Ctsd	-0.277018	0.0810869
	Ccl3	1.64003	6.64822e-208		Klrd1	0.443732	3.00541e-33		Tubb5	-0.264026	1.22591e-06		Gm26917	-0.439477	2.12751e-21		Icos	-0.285012	0.0375103		Pclaf	1.67813	0		Fos	-0.493099	6.55829e-08		S100a4	-0.28894	0.0662516		Igtp	-0.309063	0.0861567
	Ifng	1.63542	3.03248e-177		Serpinb9	0.526583	6.83149e-33		Ccl4	-0.297724	1.53504e-05		Hilpda	-0.366412	2.98973e-17						Ccna2	1.10928	0		Cst7	-0.301595	3.58856e-07		Serpinb9	-0.281533	0.112136		Il2ra	-0.446375	1
	Tnfsf11	0.876946	6.80893e-167		Il7r	0.707398	2.64356e-32						Ctsd	-0.300923	6.63008e-17		Ccl5	3.60138	7.04896e-240		Rrm2	1.10806	0		Trbc2	-0.506332	5.68926e-07		Hmgb2	-0.317984	0.306839
	Igfbp7	0.6137	3.93524e-152		Ctla2a	0.38132	2.98124e-32		Ifi205	1.57116	0		Lgals3	-0.418677	6.77281e-16		Gzmk	0.60603	5.76727e-108		Birc5	0.98902	0		Smc4	-0.419703	9.30115e-07		Slfn5	-0.278659	0.663927		Qpct	1.45641	2.83186e-38
	Tnfsf8	1.01875	6.13868e-141		Cd8a	0.80594	2.06374e-22		Gm2a	1.52112	0		Serpinb9	-0.428939	3.51257e-15		Gzmb	2.29038	1.44052e-106		Stmn1	1.69087	4.58568e-291		Cxcl2	-0.317545	1.65175e-05		Ighm	-0.372486	1		Gm2a	1.53998	6.58176e-34
	Tbc1d4	0.88764	3.68157e-118		Sell	0.446459	2.89405e-17		Itgax	1.44506	0		Mt1	-0.43602	3.10359e-14		Cd8b1	1.30293	4.72695e-71		Smc2	1.05464	6.75683e-291		Sat1	-0.270593	0.000132782						Actn1	1.29145	3.42827e-26
	Wisp1	0.512438	5.76973e-117		Cd8b1	0.486768	2.755e-16		Ms4a6c	1.38805	0		Fos	-0.458263	6.2675e-14		Gzma	1.2473	2.8859e-64		Nusap1	0.835522	1.3407e-289		Gm2a	-0.345623	0.00196305		Foxp3	2.05268	2.73014e-76		Cdh1	1.13431	7.86454e-26
	Ccl4	1.17094	1.03549e-116		Klrc1	0.364678	6.05409e-16		Kmo	1.24761	0		Isg15	-0.328443	7.85298e-13		Nkg7	1.16803	2.90398e-59		Ube2c	1.10882	6.52483e-270		Vim	-0.32179	0.00805642		Il2ra	2.14193	6.52919e-57		Epcam	1.12651	1.5823e-25
	Tnfrsf4	0.923242	1.23983e-115		Smc4	0.361007	4.05519e-15		Ccnd1	1.15542	0		C1qa	-0.322176	8.24577e-13		Cd8a	1.60712	2.64357e-51		Cdk1	0.732217	1.47645e-267		Ctla4	-0.331071	0.0892425		Izumo1r	1.22686	1.43413e-55		Itgae	1.6389	2.24976e-24
	Angptl2	0.565302	1.0199e-111		Trbc1	0.428271	5.45175e-15		Naaa	1.1221	0		Serpinb6b	-0.320261	1.0878e-12		Ms4a4b	0.886515	3.5101e-28		Cenpe	0.80989	2.52125e-221						Ikzf2	1.76698	7.35983e-55		Itgax	1.42857	7.16187e-23
	Cd200	0.59859	1.18041e-109		Igtp	0.254879	1.14621e-12		Basp1	1.10049	2.76019e-294		Gm2a	-0.396488	3.20973e-11		Klrc1	0.627492	2.56458e-25		Tpx2	0.714418	2.55756e-208		Cd163l1	2.62487	0		Tnfrsf9	1.56038	1.24868e-49		Cldn1	1.14378	8.87834e-23
	Dusp14	0.618554	9.33573e-109		Trbc2	0.377123	7.87284e-12		Wdfy4	0.836453	3.30936e-262		Ccl4	-0.452986	5.50167e-11		Cd3g	0.525057	1.32226e-19		Tuba1b	1.4909	5.57529e-208		Tcrg-C1	2.92303	2.05214e-282		Tnfrsf4	1.29149	2.79529e-43		Kit	0.788656	2.04501e-22
	Trbc2	0.99485	1.17926e-107		Thy1	0.251218	4.41482e-06		Tgm2	0.910076	4.47242e-259		C1qc	-0.297154	1.97985e-08		Pdcd1	0.460506	2.12553e-15		Prc1	0.641168	7.32355e-192		Trdc	3.06112	1.55574e-163		Maf	1.92898	3.27304e-43		Dcstamp	1.52901	7.18603e-21
	Thy1	0.863976	2.21511e-105						Ifitm6	0.768574	5.37693e-243		Ms4a6c	-0.255963	6.95494e-05		Ctsd	0.291016	2.04649e-14		Cenpf	0.688398	6.56742e-189		Selenop	1.40882	2.19882e-140		Ctla4	1.33489	3.35791e-37		Mgl2	1.57197	9.90666e-21
	Csf1	0.556397	2.93571e-97						Ly86	1.07873	2.91793e-241		Tubb5	-0.250381	0.00171423		Trbc1	0.52111	5.38696e-12		Hmmr	0.471973	6.66741e-137		Mmp25	0.95787	1.88949e-87		Icos	1.25281	7.55165e-33		Ctsc	0.922745	2.43912e-20
	Icos	1.013	7.20016e-87						Cxcl9	1.60743	2.50828e-236						Prf1	0.391378	1.06325e-11		Ckap2l	0.446636	6.6578e-132		Serpinb1a	1.41944	4.87155e-84		Sv2c	0.739456	1.10452e-27		Ccrl2	1.08539	2.90616e-20
	Ctla4	0.943216	3.25323e-81						Ffar2	0.727703	1.59184e-222		Igkc	4.38337	0		Klre1	0.256548	1.66348e-09		Smc4	1.24325	4.88483e-128		Il7r	1.77153	1.0556e-65		Trac	0.965763	2.03793e-24		Anpep	0.624451	7.39453e-20
	Trac	0.87237	6.14231e-81						Tnfaip2	0.963537	1.86156e-219		Ighm	2.80059	0		Klrd1	0.328803	3.52636e-09		Ccnb2	0.509971	3.04921e-119		Cxcr6	1.26306	7.4729e-52		Cst7	0.591908	4.32214e-24		Basp1	1.16742	1.71126e-19
	Ramp3	0.68558	2.26145e-76						Ifitm1	2.26289	6.97889e-210		Cd79a	2.49912	0		Ctla2a	0.272759	5.85069e-08		Tubb4b	0.671293	4.02188e-109		Igtp	0.889093	1.23837e-50		Vim	0.819718	5.11429e-24		Plet1	3.19903	1.97082e-19
	Timp2	0.442417	3.72457e-72						Ctsz	0.826172	2.55655e-206		Ly6d	1.49302	1.49831e-296		Cd7	0.287845	4.59728e-05		Ccnb1	0.348954	2.92109e-102		Tcrg-C4	0.864924	1.24583e-39		Timp2	0.533637	1.13282e-20		S100a6	1.13532	6.6882e-19
	Maf	1.1403	1.55706e-62						Flt3	0.591812	1.4476e-203		Pou2af1	1.21667	1.94474e-223		Cxcr6	0.297675	0.000172881		Tk1	0.431715	4.62434e-100		Gbp2	0.900797	1.29927e-33		Neb	0.64981	3.79974e-20		Ly86	1.07288	6.36009e-17
	Nrgn	0.619055	1.04272e-61						Dnase1l3	0.917888	2.3723e-197		Ighg2b	1.38058	6.09259e-186		Tcrg-C2	0.372228	0.000226701		Lig1	0.708793	6.50581e-88		Ero1l	0.504987	2.27462e-31		Areg	1.28442	4.85819e-18		Kmo	1.21958	1.95357e-16
	Cd3g	0.616364	1.65716e-54						Cd68	0.691984	7.52737e-196		Fcrla	1.04872	1.98448e-182						Cenpa	0.647632	1.54616e-54		Atp1b3	0.63369	2.25002e-28		Il2rb	0.60936	3.46046e-15		Cdh17	0.823464	3.78842e-16
	Rgs16	0.511142	9.51646e-46						Gatm	0.717185	2.60943e-178		Ighd	1.25144	8.45553e-170						Il2ra	1.19978	1.43248e-35		Gm26917	0.845921	4.10239e-26		Ecm1	0.355072	1.08785e-14		Mt1	1.11679	8.27107e-16
	Pdcd1	0.510463	1.7042e-39						Lgals3	1.07403	1.63026e-177		Spib	0.665632	8.66626e-148						Vim	0.600435	3.217e-25		Tcrg-C2	1.21708	2.97288e-25		Gzmb	1.24756	2.2998e-12		Sema7a	0.615668	3.36532e-15
	Socs2	0.374464	5.22437e-39						Kit	0.576106	6.89698e-176		Ms4a1	1.60076	2.83042e-147						Tnfrsf9	0.707264	1.67977e-20		Irgm1	0.608155	1.25858e-21		Sgk1	0.347029	3.41616e-09		Ckb	0.528167	3.32577e-14
	Tnfrsf9	0.647865	1.5044e-35						Plac8	1.67096	4.73056e-174		Rasgrp3	0.72268	2.93255e-141						Dbi	0.320325	1.63746e-19		Cd3g	0.665965	1.79254e-17		Pld3	0.295118	1.70333e-07		Ffar2	0.82846	1.90191e-13
	Cst7	0.351991	1.30517e-34						Anpep	0.524439	3.03105e-173		Iglc3	0.895694	1.70191e-138						Trac	0.618766	1.75653e-19		Pdcd1	0.591903	1.54735e-13		Il10	0.523657	1.83383e-05		Fcgrt	0.532589	2.66755e-13
	Phlda1	0.312433	6.54368e-31						Fos	1.252	8.10347e-171		Igha	1.08001	1.36491e-123						Thy1	0.477826	2.05589e-14		S100a6	0.613761	6.47405e-13		Socs2	0.310636	2.21308e-05		Ccl6	0.526473	6.8126e-13
	Hilpda	0.387607	1.69875e-30						Ms4a6d	0.665262	9.54016e-162		Iglc2	0.904295	1.20388e-111						Sv2c	0.341261	6.23094e-14		Hilpda	0.472483	3.5878e-12		Phlda1	0.292531	2.3415e-05		Fos	1.14031	1.71535e-12
	Ccr7	0.643309	2.96672e-30						Mpeg1	0.846726	5.14648e-161		Mzb1	0.770737	6.72138e-63						Il2rb	0.358967	9.07676e-10		Il2rb	0.466935	2.24335e-09		Ndrg1	0.32729	5.95474e-05		Wdfy4	0.769636	5.72429e-12
	Nkg7	0.551987	3.15327e-23						Dab2	0.573818	3.91398e-147		Mcpt1	0.569419	1.36259e-58						Tnfrsf4	0.387979	1.48318e-07		Ifit1	0.568911	8.9236e-09		Serpina3g	0.36277	7.86872e-05		Tnfaip2	0.873546	9.88695e-12
	Izumo1r	0.360504	5.15927e-23						Mt1	1.08	4.83517e-146		Mcpt2	0.499484	4.87458e-52						Gzma	0.437953	1.3001e-06		Rgs1	0.515795	1.40144e-07		Iigp1	0.342164	0.00247098		Ccnd1	1.14794	1.04234e-11
	Serpinb6b	0.361128	2.39878e-22						Actn1	0.800347	3.09142e-145		Cybb	0.828123	4.53554e-50						Nkg7	0.423897	2.81477e-06		Serpina3g	0.380398	3.03034e-06		Nkg7	0.359129	0.277875		Ccl17	1.45821	1.34092e-11
	S100a4	0.444035	9.24463e-21						AA467197	1.05825	6.62217e-144		Cd24a	0.555179	3.50688e-32						Trbc2	0.373048	4.80723e-06		Icos	0.544351	9.05786e-06		Cd3g	0.265819	0.350975		Scd2	0.57927	1.87025e-11
	Cxcr6	0.296509	6.45544e-10						Fcgrt	0.45992	8.31172e-133		Sell	0.757176	2.3732e-29						Foxp3	0.456232	1.30515e-05		Cxcl10	0.624491	0.000263795						Klf4	1.0365	2.37603e-11
	Trbc1	0.301883	1.99951e-07						Cdh1	0.611396	1.61126e-129		Btla	0.450329	1.30771e-28						Ikzf2	0.392807	6.45796e-05		Maf	0.420981	0.646467						Ctsz	0.616079	9.27842e-11
									Ctsc	0.782077	5.0319e-129		Ly86	0.559968	2.48845e-27						Rgs16	0.267826	0.000136864		Slfn5	0.285355	1						Btla	0.660093	8.73008e-10
									Wfdc17	0.576025	5.17512e-127		Fcgr2b	0.395304	6.56933e-26						Klrc1	0.266768	0.000985897		Il2ra	0.313395	1						Hexb	0.503711	1.69693e-09
									Ocstamp	0.431173	6.26916e-123		Plac8	0.50255	4.82055e-07						Cd8b1	0.312823	0.013597										Flt3	0.470432	3.67131e-09
									Cybb	0.963666	1.37022e-118		Ccr7	0.414099	8.90871e-06						Ctla4	0.291057	0.0214298										Mmp12	0.696752	4.1155e-09
									Sema7a	0.502448	2.24335e-118										Cd8a	0.436011	0.0221657										Ptgs2	1.01349	4.38257e-09
									Tgfbi	0.907106	1.43482e-117										Gzmb	0.428434	0.0783469										Procr	0.414524	7.28588e-09
									Hexb	0.549807	9.72627e-111																						Cybb	0.85828	7.48798e-09
									Ppt1	0.541294	2.54962e-107																						Cd24a	0.834272	8.52149e-09
									Isg15	0.734458	1.96001e-103																						Lgals3	0.790834	1.85567e-08
									Ptgs2	0.892595	4.38783e-97																						Gatm	0.611219	5.03086e-08
									Epcam	0.46955	6.50435e-87																						Naaa	0.84075	1.14416e-07
									Ncoa7	0.568198	5.54031e-85																						Egr3	0.919375	2.17017e-07
									Slfn5	0.981721	1.31679e-81																						Lamp1	0.435509	1.232e-06
									Ckb	0.379855	1.34024e-79																						AA467197	0.839649	1.55001e-06
									Itgae	0.774125	4.68003e-76																						Ncoa7	0.535864	1.91924e-06
									Csf1r	0.533748	5.98316e-74																						Sat1	0.462006	3.76138e-06
									S100a6	0.786911	4.66607e-70																						Rgs1	0.711574	1.35841e-05
									Ccrl2	0.601199	6.95597e-67																						Ms4a6c	0.679498	2.49659e-05
									Scd2	0.418595	6.04121e-62																						Ms4a6d	0.408157	9.80676e-05
									Jun	0.709297	6.46022e-56																						Ifitm1	1.2697	0.000292754
									Fcgr3	0.309127	3.06742e-54																						Ifitm6	0.441204	0.0013809
									Cd24a	0.526381	2.26654e-52																						Plac8	0.861419	0.00149012
									Qpct	0.431454	9.07691e-51																						Ifi205	0.732544	0.00410263
									Ly6i	0.397284	1.57413e-50																						Cxcl2	0.469798	0.00608084
									Sat1	0.440791	4.52141e-48																						Vegfa	0.358169	0.0105634
									Lgmn	0.358324	2.81434e-47																						Adam8	0.25282	0.021372
									Btla	0.443262	8.83962e-45																						Vim	0.461642	0.0333706
									Lamp1	0.381922	1.25554e-42																						Dnase1l3	0.38806	0.2109
									Plet1	1.32828	1.92843e-40																						Egr1	0.377794	0.382054
									Ndrg1	0.428017	9.79225e-40																						Tbc1d4	0.433477	0.854354
									Fcgr2b	0.385465	1.07194e-39
									Ifit2	0.411803	2.80495e-39
									Cxcl2	0.505818	5.2927e-39
									Klf4	0.552675	2.15221e-38
									Egr1	0.514976	1.03892e-36
									Il1rn	0.447658	9.23053e-36
									Gbp2	0.506695	1.07544e-34
									Cd63	0.328924	4.08989e-33
									Cxcl10	0.760521	9.96998e-27
									Cd14	0.296801	1.40938e-25
									C1qa	0.394896	1.10256e-23
									S100a4	0.501412	5.27262e-23
									C1qc	0.416633	2.357e-22
									Rgs1	0.472223	1.06409e-20
									Iigp1	0.339695	3.17309e-16
									Irgm1	0.287716	2.10883e-15
									Vim	0.353055	2.05977e-13
